# Supplementary material for: Increased genetic contribution to wellbeing during the COVID-19 pandemic
Source: PLoS Genet. 2022 May 19;18(5):e1010135. doi: 10.1371/journal.pgen.1010135 (PMC9119461; doi:10.1371/journal.pgen.1010135)
Supplement: S1 Table — 19 questionnaires were sent from March 2020 to January 2021. The interval varies from weekly to monthly. The number of samples that we used in baseline and in longitudinal analyses are represented in columns 5 and 6 respectively. (XLSX) [file pgen.1010135.s001.xlsx]

## Sheet: S1_Table
S1 Table: Used questionnaires
19 questionnaires were sent from March 2020 to January 2021. The interval varies from weekly to monthly. The number of samples that we used in baseline and in longitudinal analyses are represented in columns 5 and 6 respectively.
Questionnaire number	Send out data	Close date	Total respondents	Respondents with genotype data	Samples used for longitudinal analyses
1	2020-03-30	2020-04-20	53159	16640	11880
2	2020-04-06	2020-04-27	50648	17584	13268
3	2020-04-13	2020-05-04	49500	17839	13933
4	2020-04-20	2020-05-11	47210	17042	13876
5	2020-04-27	2020-05-18	45384	16417	13713
6	2020-05-04	2020-05-25	42830	15603	13401
7	2020-05-18	2020-06-08	42876	15354	13180
8	2020-06-01	2020-06-22	38207	13757	12511
9	2020-06-15	2020-07-06	35185	12907	11958
10	2020-07-06	2020-07-27	32959	11875	11133
11	2020-07-13	2020-08-03	35077	12795	11881
12	2020-08-10	2020-08-31	36152	13214	12465
13	2020-09-07	2020-09-28	35267	12791	12624
14	2020-10-12	2020-11-02	33853	12380	12259
15	2020-11-02	2020-11-23	33835	12512	12357
16	2020-11-17	2020-12-08	32563	10125	10074
17	2020-11-30	2020-12-21	31452	11647	11480
18	2020-12-14	2021-01-04	32480	9605	9547
19	2021-01-11	2021-02-01	33620	12504	12296
Mean			39066.2	13820.6	12307.2
