# Supplementary material for: Increased genetic contribution to wellbeing during the COVID-19 pandemic
Source: PLoS Genet. 2022 May 19;18(5):e1010135. doi: 10.1371/journal.pgen.1010135 (PMC9119461; doi:10.1371/journal.pgen.1010135)
Supplement: S2 Table — Descriptive statistics for the two sample selections in our cohort. 27,537 baseline samples were used for baseline associations, and 17,831 samples were used in the longitudinal analysis. We show the total number of samples, the distribution of age and BMI, and the frequencies of values for the other covariates. Chronic illness was extracted from the most recent self-reported chronic disease item. (XLSX) [file pgen.1010135.s002.xlsx]

## Sheet: S2_Table
S2 Table: Sample descriptions
Descriptive statistics for the two sample selections in our cohort. 27,537 baseline samples were used for baseline associations, and 17,831 samples were used in the longitudinal analysis. We show the total number of samples, the distribution of age and BMI, and the frequencies of values for the other covariates. Chronic illness was extracted from the most recent self-reported chronic disease item.
Questionnaire number	Baseline samples	Longitudinal samples
N	27537	17831
Age
Min	18	18
Mean	54.2	57.1
Standard deviation	13.7	12.8
Max	94	94
Sex
Female (%)	16,926 (61.5%)	11,155 (62,6%)
Male (%)	10,611 (38.5%)	6,676 (37.4%)
BMI
Mean	26.1	26.1
Standard deviation	4.28	4.17
Chronic illness (%)	6,274 (22.8%)	4,621 (25.9%)
Household size > 1 (%)	23,063 (83,8%)	15,661 (87.8%)
Children at home (%)	6,132 (22.3%)	3,620 (20.3%)
