# Supplementary material for: Increased genetic contribution to wellbeing during the COVID-19 pandemic
Source: PLoS Genet. 2022 May 19;18(5):e1010135. doi: 10.1371/journal.pgen.1010135 (PMC9119461; doi:10.1371/journal.pgen.1010135)
Supplement: S3 Table — The PGSs for the traits and diseases that were assessed. (XLSX) [file pgen.1010135.s003.xlsx]

## Sheet: S3_Table
S3 Table: Used polygenic scores
The PGSs for the traits and diseases that were assessed.
Trait	Pubmed ID	URL	Contribution of Lifelines CytoSNP samples	Contribution of Lifelines GSA samples
Anxiety/tension	30867560	https://www.ebi.ac.uk/gwas/studies/GCST007710	FALSE	FALSE
Worry/vulnerability	30867560	https://www.ebi.ac.uk/gwas/studies/GCST007708	FALSE	FALSE
BMI	30124842	https://www.ebi.ac.uk/gwas/studies/GCST006900	TRUE	FALSE
Autism spectrum disorder (ASD)	32747698	https://www.ebi.ac.uk/gwas/studies/GCST010513	FALSE	FALSE
COVID-19 severity (release 5)	34237774	https://www.covid19hg.org/results/r5/	FALSE	FALSE
COVID-19 susceptibility (release 5)	34237774	https://www.covid19hg.org/results/r5/	TRUE	TRUE
Educational attainment	30038396	https://www.thessgac.org/data	FALSE	FALSE
General risk tolerance	30643258	https://www.thessgac.org/data	FALSE	FALSE
Neuroticism	29942085	https://www.thessgac.org/data	FALSE	FALSE
Obsessive compulsive disorder (OCD)	28761083	https://www.ebi.ac.uk/gwas/studies/GCST007954	FALSE	FALSE
Schizophrenia	25056061	https://gwas.mrcieu.ac.uk/datasets/ieu-a-22/	FALSE	FALSE
Accelerometer-based physical activity	29899525	https://www.ebi.ac.uk/gwas/studies/GCST006099	FALSE	FALSE
Moderate to vigorous physical activity (MVPA)	29899525	https://www.ebi.ac.uk/gwas/studies/GCST006097	FALSE	FALSE
Alcohol use	30643251	https://www.ebi.ac.uk/gwas/studies/GCST007461	FALSE	FALSE
Tobacco use	30643251	https://www.ebi.ac.uk/gwas/studies/GCST007459	FALSE	FALSE
Depression	29662059	https://www.ebi.ac.uk/gwas/publications/29662059	FALSE	FALSE
Life satisfaction	30643256	https://www.ebi.ac.uk/gwas/publications/30643256	FALSE	FALSE
