# Supplementary material for: Increased genetic contribution to wellbeing during the COVID-19 pandemic
Source: PLoS Genet. 2022 May 19;18(5):e1010135. doi: 10.1371/journal.pgen.1010135 (PMC9119461; doi:10.1371/journal.pgen.1010135)
Supplement: S4 Table — The output produced by Linkage disequilibrium score regression for each combination of selected traits. (XLSX) [file pgen.1010135.s004.xlsx]

## Sheet: S4_Table
S4 Table: Genetic correlations of selected traits
The output produced by Linkage disequilibrium score regression for each combination of selected traits.
p1 (selected trait)	p2 (other selected trait)	rg	se	z	p	h2_obs	h2_obs_se	h2_int	h2_int_se	gcov_int	gcov_int_se	fdr
Accelerometer-based physical activity	Accelerometer-based physical activity	1	NA	NA	NA	NA	NA	NA	NA	NA	NA	NA
Accelerometer-based physical activity	Alcohol use	0.0662	0.0292	2.2657	0.0235	0.1434	0.0084	1.0071	0.0087	0.0112	0.0057	0.034887
Accelerometer-based physical activity	Anxiety/tension	0.2566	0.0344	7.4701	8.011e-14	0.1434	0.0085	1.007	0.0087	0.0174	0.0054	3.11285e-13
Accelerometer-based physical activity	Autism spectrum disorder (ASD)	-0.0566	0.0384	-1.4742	0.1404	0.1427	0.0085	1.0082	0.0082	-0.0019	0.0051	0.180136
Accelerometer-based physical activity	BMI	-0.3239	0.0211	-15.3388	4.2116e-53	0.1428	0.0083	1.0072	0.0086	-0.1179	0.0077	7.15972e-52
Accelerometer-based physical activity	COVID-19 severity (release 5)	-0.2036	0.0694	-2.9324	0.0034	0.1432	0.0084	1.0081	0.0082	0.0018	0.0049	0.00585316
Accelerometer-based physical activity	COVID-19 susceptibility (release 5)	-0.0919	0.0725	-1.2679	0.2048	0.1424	0.0084	1.0092	0.0081	0.0056	0.005	0.250926
Accelerometer-based physical activity	Depression	-0.0991	0.0333	-2.9781	0.0029	0.0624	0.0029	1.0058	0.0088	-0.027	0.0056	0.00512208
Accelerometer-based physical activity	Educational attainment	0.101	0.022	4.5866	4.5043e-06	0.1438	0.0084	1.0062	0.0086	0.0032	0.0069	9.57164e-06
Accelerometer-based physical activity	General risk tolerance	0.0674	0.0288	2.3396	0.0193	0.1439	0.0084	1.0062	0.0086	0.0032	0.0054	0.0294921
Accelerometer-based physical activity	Life satisfaction	0.0657	0.0313	2.1033	0.0354	0.115	0.0042	0.8527	0.013	0.0371	0.0076	0.0506779
Accelerometer-based physical activity	Moderate to vigorous physical activity (MVPA)	0.414	0.031	13.3487	1.205e-40	0.1432	0.0085	1.0073	0.0086	0.103	0.0056	1.36567e-39
Accelerometer-based physical activity	Neuroticism	0.0369	0.0272	1.357	0.1748	0.1441	0.0086	1.0052	0.0083	-0.0231	0.006	0.220119
Accelerometer-based physical activity	Obsessive compulsive disorder (OCD)	0.2884	0.0626	4.6088	4.0496e-06	0.1428	0.0083	1.0081	0.0081	-0.005	0.0049	8.74199e-06
Accelerometer-based physical activity	Schizophrenia	-0.0149	0.0277	-0.5398	0.5893	0.1434	0.0082	1.0077	0.0085	0.0052	0.0061	0.63607
Accelerometer-based physical activity	Tobacco use	-0.1788	0.0319	-5.6029	2.1076e-08	0.1434	0.0084	1.0071	0.0087	-0.0085	0.0053	5.97153e-08
Accelerometer-based physical activity	Worry/vulnerability	0.1193	0.0331	3.6082	0.0003	0.1434	0.0085	1.007	0.0087	0.015	0.0053	0.000566667
Alcohol use	Accelerometer-based physical activity	0.0662	0.0292	2.2657	0.0235	0.1434	0.0084	1.0071	0.0087	0.0112	0.0057	0.034887
Alcohol use	Alcohol use	1	NA	NA	NA	NA	NA	NA	NA	NA	NA	NA
Alcohol use	Anxiety/tension	-0.0284	0.0329	-0.8641	0.3875	0.028	0.0012	0.9226	0.0089	-0.0172	0.0057	0.44661
Alcohol use	Autism spectrum disorder (ASD)	0.0236	0.0311	0.7591	0.4478	0.0279	0.0012	0.9232	0.0091	-0.0036	0.0052	0.503312
Alcohol use	BMI	-0.0282	0.0224	-1.2563	0.209	0.028	0.0013	0.9189	0.0106	0.0099	0.0094	0.253786
Alcohol use	COVID-19 severity (release 5)	0.1344	0.0574	2.3419	0.0192	0.0278	0.0013	0.9262	0.0095	-0.008	0.0047	0.0294921
Alcohol use	COVID-19 susceptibility (release 5)	0.2134	0.065	3.2839	0.001	0.0278	0.0013	0.9268	0.0095	-0.0059	0.0047	0.00183784
Alcohol use	Depression	0.0728	0.0249	2.9191	0.0035	0.0624	0.0029	1.0058	0.0087	-0.005	0.0057	0.00595
Alcohol use	Educational attainment	0.0405	0.0198	2.0435	0.041	0.028	0.0012	0.9224	0.0089	0.0183	0.0071	0.0574845
Alcohol use	General risk tolerance	0.2858	0.0251	11.3984	4.2575e-30	0.028	0.0012	0.9225	0.009	0.0506	0.0064	3.86013e-29
Alcohol use	Life satisfaction	-0.0608	0.026	-2.3394	0.0193	0.115	0.0042	0.853	0.0129	0.0046	0.0082	0.0294921
Alcohol use	Moderate to vigorous physical activity (MVPA)	-0.0192	0.0289	-0.6625	0.5077	0.0184	0.0009	1.0128	0.009	0.0107	0.006	0.556832
Alcohol use	Neuroticism	0.0084	0.0221	0.3809	0.7032	0.028	0.0013	0.9202	0.0094	-0.0024	0.0062	0.721618
Alcohol use	Obsessive compulsive disorder (OCD)	0.0623	0.0499	1.2491	0.2116	0.0281	0.0013	0.9218	0.009	-0.0065	0.0047	0.254669
Alcohol use	Schizophrenia	0.1	0.0228	4.3863	1.1527e-05	0.028	0.0013	0.9215	0.0091	0.0047	0.0064	2.4118e-05
Alcohol use	Tobacco use	0.0832	0.0288	2.8856	0.0039	0.028	0.0012	0.9227	0.009	0.0276	0.0055	0.00654815
Alcohol use	Worry/vulnerability	-0.0055	0.0263	-0.2076	0.8355	0.028	0.0012	0.9226	0.0089	-0.0091	0.0051	0.8355
Anxiety/tension	Accelerometer-based physical activity	0.2566	0.0344	7.4701	8.011e-14	0.1434	0.0085	1.007	0.0087	0.0174	0.0054	3.11285e-13
Anxiety/tension	Alcohol use	-0.0284	0.0329	-0.8641	0.3875	0.028	0.0012	0.9226	0.0089	-0.0172	0.0057	0.44661
Anxiety/tension	Anxiety/tension	1	NA	NA	NA	NA	NA	NA	NA	NA	NA	NA
Anxiety/tension	Autism spectrum disorder (ASD)	0.0339	0.0474	0.7148	0.4747	0.0574	0.0031	1.0135	0.0079	-0.0019	0.0059	0.529174
Anxiety/tension	BMI	-0.4499	0.0203	-22.1253	1.8045e-108	0.0585	0.0032	1.0064	0.0088	-0.096	0.0094	4.0902e-107
Anxiety/tension	COVID-19 severity (release 5)	-0.1637	0.0747	-2.1912	0.0284	0.002	0.0005	0.9978	0.0072	-0.0022	0.005	0.0410894
Anxiety/tension	COVID-19 susceptibility (release 5)	-0.1264	0.0663	-1.9053	0.0567	0.0012	0.0003	1.0074	0.0059	-0.0035	0.0044	0.0763485
Anxiety/tension	Depression	0.1536	0.032	4.8057	1.5418e-06	0.0624	0.0029	1.0059	0.0087	0.0984	0.0055	3.43746e-06
Anxiety/tension	Educational attainment	0.164	0.0229	7.159	8.1279e-13	0.1122	0.003	0.978	0.0156	-0.0032	0.0065	2.98755e-12
Anxiety/tension	General risk tolerance	-0.3441	0.0307	-11.1983	4.1572e-29	0.0573	0.0033	1.0138	0.0079	-0.0802	0.0064	3.53362e-28
Anxiety/tension	Life satisfaction	-0.2046	0.0258	-7.9344	2.1159e-15	0.115	0.0042	0.8526	0.013	-0.1356	0.0071	9.28266e-15
Anxiety/tension	Moderate to vigorous physical activity (MVPA)	-0.0151	0.0347	-0.4336	0.6646	0.0184	0.0009	1.0129	0.0089	0.0013	0.0057	0.700664
Anxiety/tension	Neuroticism	0.3302	0.0224	14.761	2.6136e-49	0.0584	0.0031	1.0068	0.0084	0.1975	0.0066	3.5545e-48
Anxiety/tension	Obsessive compulsive disorder (OCD)	0.6023	0.0639	9.428	4.1808e-21	0.3373	0.0477	0.9897	0.0064	-0.0014	0.0049	2.18688e-20
Anxiety/tension	Schizophrenia	0.2759	0.0274	10.0734	7.2403e-24	0.4435	0.0156	1.0367	0.0106	0.004	0.006	4.47582e-23
Anxiety/tension	Tobacco use	-0.2131	0.0358	-5.9573	2.5648e-09	0.0586	0.0076	0.9469	0.0159	-0.002	0.0055	7.42155e-09
Anxiety/tension	Worry/vulnerability	0.6569	0.0224	29.2724	2.3275e-188	0.0574	0.0033	1.0135	0.0078	0.4388	0.0059	7.9135e-187
Autism spectrum disorder (ASD)	Accelerometer-based physical activity	-0.0566	0.0384	-1.4742	0.1404	0.1427	0.0085	1.0082	0.0082	-0.0019	0.0051	0.180136
Autism spectrum disorder (ASD)	Alcohol use	0.0236	0.0311	0.7591	0.4478	0.0279	0.0012	0.9232	0.0091	-0.0036	0.0052	0.503312
Autism spectrum disorder (ASD)	Anxiety/tension	0.0339	0.0474	0.7148	0.4747	0.0574	0.0031	1.0135	0.0079	-0.0019	0.0059	0.529174
Autism spectrum disorder (ASD)	Autism spectrum disorder (ASD)	1	NA	NA	NA	NA	NA	NA	NA	NA	NA	NA
Autism spectrum disorder (ASD)	BMI	0.0109	0.0249	0.4363	0.6626	0.2017	0.0127	0.9781	0.0079	0.0101	0.0084	0.700664
Autism spectrum disorder (ASD)	COVID-19 severity (release 5)	-0.0968	0.076	-1.2735	0.2029	0.002	0.0005	0.9972	0.0075	0.0067	0.0047	0.250858
Autism spectrum disorder (ASD)	COVID-19 susceptibility (release 5)	-0.1262	0.0855	-1.4759	0.14	0.0013	0.0003	1.0071	0.0064	0.0074	0.0051	0.180136
Autism spectrum disorder (ASD)	Depression	0.2454	0.0319	7.6962	1.4018e-14	0.0623	0.0027	1.0069	0.0087	-0.0006	0.0053	5.95765e-14
Autism spectrum disorder (ASD)	Educational attainment	0.2353	0.0217	10.8655	1.6823e-27	0.1125	0.0032	0.9766	0.0154	-0.0056	0.0064	1.20417e-26
Autism spectrum disorder (ASD)	General risk tolerance	0.0119	0.0402	0.2956	0.7675	0.2051	0.0132	0.974	0.0078	0.0094	0.0061	0.773185
Autism spectrum disorder (ASD)	Life satisfaction	-0.2864	0.0294	-9.7541	1.7724e-22	0.1152	0.0042	0.8526	0.0127	0.0007	0.0076	1.04803e-21
Autism spectrum disorder (ASD)	Moderate to vigorous physical activity (MVPA)	-0.0319	0.0372	-0.8557	0.3922	0.0186	0.0009	1.0112	0.0084	-0.0065	0.0052	0.44778
Autism spectrum disorder (ASD)	Neuroticism	0.1177	0.0275	4.2842	1.8339e-05	0.2045	0.013	0.9745	0.0081	0.0024	0.0061	3.72254e-05
Autism spectrum disorder (ASD)	Obsessive compulsive disorder (OCD)	0.0983	0.0673	1.461	0.144	0.3421	0.0476	0.9891	0.0066	0.0053	0.0048	0.183028
Autism spectrum disorder (ASD)	Schizophrenia	0.2092	0.0339	6.1663	6.9918e-10	0.4428	0.017	1.0374	0.0111	0.009	0.0063	2.11308e-09
Autism spectrum disorder (ASD)	Tobacco use	0.1368	0.0333	4.1065	4.0177e-05	0.0587	0.0076	0.9467	0.0164	-0.0002	0.0056	8.0354e-05
Autism spectrum disorder (ASD)	Worry/vulnerability	0.0885	0.0391	2.2634	0.0236	0.0646	0.0029	1.0138	0.0074	-0.0028	0.0056	0.034887
BMI	Accelerometer-based physical activity	-0.3239	0.0211	-15.3388	4.2116e-53	0.1428	0.0083	1.0072	0.0086	-0.1179	0.0077	7.15972e-52
BMI	Alcohol use	-0.0282	0.0224	-1.2563	0.209	0.028	0.0013	0.9189	0.0106	0.0099	0.0094	0.253786
BMI	Anxiety/tension	-0.4499	0.0203	-22.1253	1.8045e-108	0.0585	0.0032	1.0064	0.0088	-0.096	0.0094	4.0902e-107
BMI	Autism spectrum disorder (ASD)	0.0109	0.0249	0.4363	0.6626	0.2017	0.0127	0.9781	0.0079	0.0101	0.0084	0.700664
BMI	BMI	1	NA	NA	NA	NA	NA	NA	NA	NA	NA	NA
BMI	COVID-19 severity (release 5)	0.3148	0.0579	5.4376	5.4008e-08	0.002	0.0005	0.9973	0.0073	0.018	0.0068	1.46902e-07
BMI	COVID-19 susceptibility (release 5)	0.2262	0.0474	4.7755	1.7924e-06	0.0012	0.0003	1.0055	0.0065	0.0222	0.0067	3.93172e-06
BMI	Depression	0.108	0.0208	5.2008	1.9844e-07	0.0633	0.003	1.0009	0.0096	0.0249	0.0086	4.91529e-07
BMI	Educational attainment	-0.2701	0.0142	-18.9869	2.1908e-80	0.1112	0.0031	0.9886	0.0177	-0.0522	0.0105	4.25641e-79
BMI	General risk tolerance	0.1263	0.0251	5.0335	4.817e-07	0.0522	0.0025	1.0023	0.0113	0.0242	0.0102	1.1295e-06
BMI	Life satisfaction	-0.0624	0.0194	-3.2254	0.0013	0.1156	0.0044	0.8491	0.0132	-0.0149	0.0108	0.00235733
BMI	Moderate to vigorous physical activity (MVPA)	-0.0792	0.0211	-3.7562	0.0002	0.0185	0.001	1.0119	0.0093	-0.1138	0.0087	0.000383099
BMI	Neuroticism	0.008	0.0183	0.44	0.6599	0.1054	0.0035	1.0104	0.0121	0.0033	0.0093	0.700664
BMI	Obsessive compulsive disorder (OCD)	-0.2929	0.0446	-6.5659	5.1706e-11	0.333	0.0534	0.9898	0.0068	0.0017	0.0083	1.758e-10
BMI	Schizophrenia	-0.1192	0.0188	-6.3484	2.1752e-10	0.4364	0.0158	1.0451	0.0115	-0.0022	0.0096	6.8797e-10
BMI	Tobacco use	0.3179	0.0301	10.5627	4.4365e-26	0.0585	0.0083	0.945	0.0185	0.0436	0.0085	3.01682e-25
BMI	Worry/vulnerability	-0.2519	0.0229	-11.0046	3.6293e-28	0.0652	0.003	1.0112	0.0087	-0.0575	0.0093	2.74214e-27
COVID-19 severity (release 5)	Accelerometer-based physical activity	-0.2036	0.0694	-2.9324	0.0034	0.1432	0.0084	1.0081	0.0082	0.0018	0.0049	0.00585316
COVID-19 severity (release 5)	Alcohol use	0.1344	0.0574	2.3419	0.0192	0.0278	0.0013	0.9262	0.0095	-0.008	0.0047	0.0294921
COVID-19 severity (release 5)	Anxiety/tension	-0.1637	0.0747	-2.1912	0.0284	0.002	0.0005	0.9978	0.0072	-0.0022	0.005	0.0410894
COVID-19 severity (release 5)	Autism spectrum disorder (ASD)	-0.0968	0.076	-1.2735	0.2029	0.002	0.0005	0.9972	0.0075	0.0067	0.0047	0.250858
COVID-19 severity (release 5)	BMI	0.3148	0.0579	5.4376	5.4008e-08	0.002	0.0005	0.9973	0.0073	0.018	0.0068	1.46902e-07
COVID-19 severity (release 5)	COVID-19 severity (release 5)	1	NA	NA	NA	NA	NA	NA	NA	NA	NA	NA
COVID-19 severity (release 5)	COVID-19 susceptibility (release 5)	0.9808	0.1037	9.4545	3.2472e-21	0.0013	0.0003	1.0067	0.0062	0.4573	0.0053	1.76648e-20
COVID-19 severity (release 5)	Depression	0.1635	0.0605	2.7009	0.0069	0.0625	0.0028	1.0065	0.0087	0.0043	0.0051	0.011306
COVID-19 severity (release 5)	Educational attainment	-0.2938	0.057	-5.1588	2.4858e-07	0.002	0.0005	0.998	0.0071	-0.0039	0.0059	6.03694e-07
COVID-19 severity (release 5)	General risk tolerance	0.1131	0.0584	1.9373	0.0527	0.002	0.0005	0.9979	0.0072	0.0037	0.0052	0.071672
COVID-19 severity (release 5)	Life satisfaction	-0.1379	0.0518	-2.6624	0.0078	0.1154	0.0044	0.8521	0.0126	-0.0056	0.0062	0.0126286
COVID-19 severity (release 5)	Moderate to vigorous physical activity (MVPA)	0.0552	0.065	0.8504	0.3951	0.0185	0.0009	1.0128	0.0087	-0.0043	0.0051	0.44778
COVID-19 severity (release 5)	Neuroticism	0.0697	0.0524	1.3293	0.1838	0.002	0.0005	0.9983	0.0076	0.0099	0.0058	0.229328
COVID-19 severity (release 5)	Obsessive compulsive disorder (OCD)	0.0655	0.1182	0.5548	0.579	0.002	0.0005	0.9977	0.0073	0.0013	0.0042	0.629952
COVID-19 severity (release 5)	Schizophrenia	0.0175	0.0532	0.3285	0.7426	0.002	0.0005	0.9975	0.0075	0.0096	0.0057	0.753684
COVID-19 severity (release 5)	Tobacco use	0.183	0.0616	2.9708	0.003	0.0583	0.0077	0.9494	0.0169	0.0051	0.0048	0.00523077
COVID-19 severity (release 5)	Worry/vulnerability	-0.2047	0.0669	-3.061	0.0022	0.002	0.0005	0.9978	0.0072	-0.0002	0.005	0.00393684
COVID-19 susceptibility (release 5)	Accelerometer-based physical activity	-0.0919	0.0725	-1.2679	0.2048	0.1424	0.0084	1.0092	0.0081	0.0056	0.005	0.250926
COVID-19 susceptibility (release 5)	Alcohol use	0.2134	0.065	3.2839	0.001	0.0278	0.0013	0.9268	0.0095	-0.0059	0.0047	0.00183784
COVID-19 susceptibility (release 5)	Anxiety/tension	-0.1264	0.0663	-1.9053	0.0567	0.0012	0.0003	1.0074	0.0059	-0.0035	0.0044	0.0763485
COVID-19 susceptibility (release 5)	Autism spectrum disorder (ASD)	-0.1262	0.0855	-1.4759	0.14	0.0013	0.0003	1.0071	0.0064	0.0074	0.0051	0.180136
COVID-19 susceptibility (release 5)	BMI	0.2262	0.0474	4.7755	1.7924e-06	0.0012	0.0003	1.0055	0.0065	0.0222	0.0067	3.93172e-06
COVID-19 susceptibility (release 5)	COVID-19 severity (release 5)	0.9808	0.1037	9.4545	3.2472e-21	0.0013	0.0003	1.0067	0.0062	0.4573	0.0053	1.76648e-20
COVID-19 susceptibility (release 5)	COVID-19 susceptibility (release 5)	1	NA	NA	NA	NA	NA	NA	NA	NA	NA	NA
COVID-19 susceptibility (release 5)	Depression	0.0446	0.0643	0.6933	0.4881	0.0626	0.0028	1.0053	0.0085	0.0105	0.0049	0.539688
COVID-19 susceptibility (release 5)	Educational attainment	-0.2871	0.0545	-5.2704	1.3613e-07	0.0012	0.0003	1.0076	0.0058	-0.0058	0.0057	3.56032e-07
COVID-19 susceptibility (release 5)	General risk tolerance	0.1778	0.0649	2.7406	0.0061	0.0012	0.0003	1.0074	0.0059	1.3236e-05	0.0055	0.0101171
COVID-19 susceptibility (release 5)	Life satisfaction	-0.0549	0.0521	-1.0527	0.2925	0.1152	0.0044	0.8528	0.0132	-0.0006	0.0059	0.345913
COVID-19 susceptibility (release 5)	Moderate to vigorous physical activity (MVPA)	0.1587	0.07	2.2684	0.0233	0.0185	0.0009	1.0138	0.0088	-0.008	0.0051	0.034887
COVID-19 susceptibility (release 5)	Neuroticism	0.0502	0.0541	0.9286	0.3531	0.0012	0.0003	1.0078	0.0064	0.0048	0.0054	0.410441
COVID-19 susceptibility (release 5)	Obsessive compulsive disorder (OCD)	0.0479	0.1268	0.3777	0.7057	0.0013	0.0003	1.0067	0.006	-0.0016	0.0045	0.721618
COVID-19 susceptibility (release 5)	Schizophrenia	-0.0579	0.0592	-0.9776	0.3283	0.0012	0.0003	1.0074	0.0063	0.0118	0.0058	0.384903
COVID-19 susceptibility (release 5)	Tobacco use	0.0799	0.0659	1.2135	0.2249	0.0584	0.0077	0.9489	0.0164	0.0015	0.0046	0.268302
COVID-19 susceptibility (release 5)	Worry/vulnerability	-0.1343	0.0603	-2.2284	0.0259	0.0012	0.0003	1.0074	0.0059	-0.0038	0.0046	0.0378753
Depression	Accelerometer-based physical activity	-0.0991	0.0333	-2.9781	0.0029	0.0624	0.0029	1.0058	0.0088	-0.027	0.0056	0.00512208
Depression	Alcohol use	0.0728	0.0249	2.9191	0.0035	0.0624	0.0029	1.0058	0.0087	-0.005	0.0057	0.00595
Depression	Anxiety/tension	0.1536	0.032	4.8057	1.5418e-06	0.0624	0.0029	1.0059	0.0087	0.0984	0.0055	3.43746e-06
Depression	Autism spectrum disorder (ASD)	0.2454	0.0319	7.6962	1.4018e-14	0.0623	0.0027	1.0069	0.0087	-0.0006	0.0053	5.95765e-14
Depression	BMI	0.108	0.0208	5.2008	1.9844e-07	0.0633	0.003	1.0009	0.0096	0.0249	0.0086	4.91529e-07
Depression	COVID-19 severity (release 5)	0.1635	0.0605	2.7009	0.0069	0.0625	0.0028	1.0065	0.0087	0.0043	0.0051	0.011306
Depression	COVID-19 susceptibility (release 5)	0.0446	0.0643	0.6933	0.4881	0.0626	0.0028	1.0053	0.0085	0.0105	0.0049	0.539688
Depression	Depression	1	NA	NA	NA	NA	NA	NA	NA	NA	NA	NA
Depression	Educational attainment	-0.1474	0.0197	-7.4776	7.5666e-14	0.0625	0.003	1.0054	0.009	-0.0119	0.007	3.02664e-13
Depression	General risk tolerance	0.1595	0.0304	5.2447	1.5654e-07	0.0623	0.0029	1.006	0.0088	0.0146	0.0064	4.01688e-07
Depression	Life satisfaction	-0.8312	0.0136	-61.3276	0	0.1149	0.0044	0.8533	0.0131	-0.4521	0.0096	0
Depression	Moderate to vigorous physical activity (MVPA)	0.0114	0.0283	0.4016	0.688	0.0624	0.0029	1.0058	0.0088	-0.0268	0.0058	0.71426
Depression	Neuroticism	0.6681	0.0186	35.9711	2.3661e-283	0.0627	0.0028	1.0037	0.0088	0.2906	0.0078	1.07263e-281
Depression	Obsessive compulsive disorder (OCD)	0.2396	0.0551	4.3504	1.359e-05	0.0626	0.0029	1.0043	0.0087	0.0057	0.0051	2.80036e-05
Depression	Schizophrenia	0.286	0.0244	11.7101	1.1316e-31	0.0625	0.0029	1.0046	0.0091	0.0164	0.0065	1.09927e-30
Depression	Tobacco use	0.2076	0.0287	7.233	4.7246e-13	0.0624	0.0029	1.0057	0.0087	0.0157	0.0051	1.78485e-12
Depression	Worry/vulnerability	0.1498	0.0306	4.902	9.4869e-07	0.0624	0.0029	1.0059	0.0087	0.0679	0.0057	2.15036e-06
Educational attainment	Accelerometer-based physical activity	0.101	0.022	4.5866	4.5043e-06	0.1438	0.0084	1.0062	0.0086	0.0032	0.0069	9.57164e-06
Educational attainment	Alcohol use	0.0405	0.0198	2.0435	0.041	0.028	0.0012	0.9224	0.0089	0.0183	0.0071	0.0574845
Educational attainment	Anxiety/tension	0.164	0.0229	7.159	8.1279e-13	0.1122	0.003	0.978	0.0156	-0.0032	0.0065	2.98755e-12
Educational attainment	Autism spectrum disorder (ASD)	0.2353	0.0217	10.8655	1.6823e-27	0.1125	0.0032	0.9766	0.0154	-0.0056	0.0064	1.20417e-26
Educational attainment	BMI	-0.2701	0.0142	-18.9869	2.1908e-80	0.1112	0.0031	0.9886	0.0177	-0.0522	0.0105	4.25641e-79
Educational attainment	COVID-19 severity (release 5)	-0.2938	0.057	-5.1588	2.4858e-07	0.002	0.0005	0.998	0.0071	-0.0039	0.0059	6.03694e-07
Educational attainment	COVID-19 susceptibility (release 5)	-0.2871	0.0545	-5.2704	1.3613e-07	0.0012	0.0003	1.0076	0.0058	-0.0058	0.0057	3.56032e-07
Educational attainment	Depression	-0.1474	0.0197	-7.4776	7.5666e-14	0.0625	0.003	1.0054	0.009	-0.0119	0.007	3.02664e-13
Educational attainment	Educational attainment	1	NA	NA	NA	NA	NA	NA	NA	NA	NA	NA
Educational attainment	General risk tolerance	0.0337	0.0208	1.6176	0.1057	0.1122	0.003	0.9783	0.0156	0.0608	0.0076	0.138223
Educational attainment	Life satisfaction	0.1609	0.021	7.6525	1.9717e-14	0.1149	0.0042	0.8534	0.0126	0.0579	0.0108	8.12579e-14
Educational attainment	Moderate to vigorous physical activity (MVPA)	-0.2097	0.0242	-8.6748	4.1423e-18	0.0184	0.0009	1.0128	0.0091	6.8484e-05	0.0073	1.9426e-17
Educational attainment	Neuroticism	-0.2303	0.0162	-14.1717	1.3721e-45	0.112	0.0031	0.977	0.0153	-0.0622	0.0078	1.69641e-44
Educational attainment	Obsessive compulsive disorder (OCD)	0.2324	0.0371	6.2584	3.8884e-10	0.3381	0.0481	0.9896	0.0067	-0.0089	0.0055	1.20187e-09
Educational attainment	Schizophrenia	0.0662	0.0186	3.5659	0.0004	0.4431	0.016	1.0373	0.0106	-0.0105	0.0075	0.000745205
Educational attainment	Tobacco use	-0.2849	0.0258	-11.0481	2.2386e-28	0.0585	0.0076	0.9476	0.0159	-0.031	0.0069	1.79088e-27
Educational attainment	Worry/vulnerability	0.2492	0.0241	10.3604	3.7521e-25	0.1122	0.003	0.978	0.0156	0.0183	0.0074	2.42993e-24
General risk tolerance	Accelerometer-based physical activity	0.0674	0.0288	2.3396	0.0193	0.1439	0.0084	1.0062	0.0086	0.0032	0.0054	0.0294921
General risk tolerance	Alcohol use	0.2858	0.0251	11.3984	4.2575e-30	0.028	0.0012	0.9225	0.009	0.0506	0.0064	3.86013e-29
General risk tolerance	Anxiety/tension	-0.3441	0.0307	-11.1983	4.1572e-29	0.0573	0.0033	1.0138	0.0079	-0.0802	0.0064	3.53362e-28
General risk tolerance	Autism spectrum disorder (ASD)	0.0119	0.0402	0.2956	0.7675	0.2051	0.0132	0.974	0.0078	0.0094	0.0061	0.773185
General risk tolerance	BMI	0.1263	0.0251	5.0335	4.817e-07	0.0522	0.0025	1.0023	0.0113	0.0242	0.0102	1.1295e-06
General risk tolerance	COVID-19 severity (release 5)	0.1131	0.0584	1.9373	0.0527	0.002	0.0005	0.9979	0.0072	0.0037	0.0052	0.071672
General risk tolerance	COVID-19 susceptibility (release 5)	0.1778	0.0649	2.7406	0.0061	0.0012	0.0003	1.0074	0.0059	1.3236e-05	0.0055	0.0101171
General risk tolerance	Depression	0.1595	0.0304	5.2447	1.5654e-07	0.0623	0.0029	1.006	0.0088	0.0146	0.0064	4.01688e-07
General risk tolerance	Educational attainment	0.0337	0.0208	1.6176	0.1057	0.1122	0.003	0.9783	0.0156	0.0608	0.0076	0.138223
General risk tolerance	General risk tolerance	1	NA	NA	NA	NA	NA	NA	NA	NA	NA	NA
General risk tolerance	Life satisfaction	-0.0521	0.0256	-2.0362	0.0417	0.115	0.0042	0.8527	0.0129	0.0037	0.0085	0.0578694
General risk tolerance	Moderate to vigorous physical activity (MVPA)	0.2688	0.0296	9.0836	1.05e-19	0.0184	0.0009	1.0132	0.009	0.063	0.0065	5.1e-19
General risk tolerance	Neuroticism	-0.0382	0.0214	-1.7842	0.0744	0.1042	0.0036	1.0148	0.0114	-0.0365	0.0065	0.0982369
General risk tolerance	Obsessive compulsive disorder (OCD)	-0.1018	0.0542	-1.8797	0.0601	0.3401	0.0479	0.9892	0.0065	0.0026	0.0052	0.0801333
General risk tolerance	Schizophrenia	0.2207	0.0229	9.6599	4.4647e-22	0.443	0.0156	1.0373	0.0107	0.0011	0.0065	2.53e-21
General risk tolerance	Tobacco use	0.175	0.0357	4.9073	9.2326e-07	0.0585	0.0076	0.9476	0.016	0.0154	0.0056	2.12819e-06
General risk tolerance	Worry/vulnerability	-0.2463	0.0263	-9.3723	7.0955e-21	0.0644	0.0028	1.0145	0.007	-0.0752	0.0057	3.57403e-20
Life satisfaction	Accelerometer-based physical activity	0.0657	0.0313	2.1033	0.0354	0.115	0.0042	0.8527	0.013	0.0371	0.0076	0.0506779
Life satisfaction	Alcohol use	-0.0608	0.026	-2.3394	0.0193	0.115	0.0042	0.853	0.0129	0.0046	0.0082	0.0294921
Life satisfaction	Anxiety/tension	-0.2046	0.0258	-7.9344	2.1159e-15	0.115	0.0042	0.8526	0.013	-0.1356	0.0071	9.28266e-15
Life satisfaction	Autism spectrum disorder (ASD)	-0.2864	0.0294	-9.7541	1.7724e-22	0.1152	0.0042	0.8526	0.0127	0.0007	0.0076	1.04803e-21
Life satisfaction	BMI	-0.0624	0.0194	-3.2254	0.0013	0.1156	0.0044	0.8491	0.0132	-0.0149	0.0108	0.00235733
Life satisfaction	COVID-19 severity (release 5)	-0.1379	0.0518	-2.6624	0.0078	0.1154	0.0044	0.8521	0.0126	-0.0056	0.0062	0.0126286
Life satisfaction	COVID-19 susceptibility (release 5)	-0.0549	0.0521	-1.0527	0.2925	0.1152	0.0044	0.8528	0.0132	-0.0006	0.0059	0.345913
Life satisfaction	Depression	-0.8312	0.0136	-61.3276	0	0.1149	0.0044	0.8533	0.0131	-0.4521	0.0096	0
Life satisfaction	Educational attainment	0.1609	0.021	7.6525	1.9717e-14	0.1149	0.0042	0.8534	0.0126	0.0579	0.0108	8.12579e-14
Life satisfaction	General risk tolerance	-0.0521	0.0256	-2.0362	0.0417	0.115	0.0042	0.8527	0.0129	0.0037	0.0085	0.0578694
Life satisfaction	Life satisfaction	1	NA	NA	NA	NA	NA	NA	NA	NA	NA	NA
Life satisfaction	Moderate to vigorous physical activity (MVPA)	-0.012	0.0289	-0.416	0.6774	0.115	0.0042	0.8527	0.013	0.0448	0.0081	0.708665
Life satisfaction	Neuroticism	-0.8741	0.0076	-114.888	0	0.1149	0.0043	0.8533	0.013	-0.5346	0.0122	0
Life satisfaction	Obsessive compulsive disorder (OCD)	-0.2925	0.0563	-5.2005	1.9878e-07	0.1151	0.0043	0.8526	0.0129	-0.0062	0.0065	4.91529e-07
Life satisfaction	Schizophrenia	-0.3302	0.0221	-14.9176	2.532e-50	0.1141	0.0043	0.8585	0.0129	-0.0174	0.0093	3.82613e-49
Life satisfaction	Tobacco use	-0.1986	0.0295	-6.7302	1.6938e-11	0.115	0.0043	0.853	0.0129	-0.0266	0.0077	6.06202e-11
Life satisfaction	Worry/vulnerability	-0.3281	0.0275	-11.916	9.7638e-33	0.115	0.0042	0.8526	0.013	-0.1621	0.0082	1.02144e-31
Moderate to vigorous physical activity (MVPA)	Accelerometer-based physical activity	0.414	0.031	13.3487	1.205e-40	0.1432	0.0085	1.0073	0.0086	0.103	0.0056	1.36567e-39
Moderate to vigorous physical activity (MVPA)	Alcohol use	-0.0192	0.0289	-0.6625	0.5077	0.0184	0.0009	1.0128	0.009	0.0107	0.006	0.556832
Moderate to vigorous physical activity (MVPA)	Anxiety/tension	-0.0151	0.0347	-0.4336	0.6646	0.0184	0.0009	1.0129	0.0089	0.0013	0.0057	0.700664
Moderate to vigorous physical activity (MVPA)	Autism spectrum disorder (ASD)	-0.0319	0.0372	-0.8557	0.3922	0.0186	0.0009	1.0112	0.0084	-0.0065	0.0052	0.44778
Moderate to vigorous physical activity (MVPA)	BMI	-0.0792	0.0211	-3.7562	0.0002	0.0185	0.001	1.0119	0.0093	-0.1138	0.0087	0.000383099
Moderate to vigorous physical activity (MVPA)	COVID-19 severity (release 5)	0.0552	0.065	0.8504	0.3951	0.0185	0.0009	1.0128	0.0087	-0.0043	0.0051	0.44778
Moderate to vigorous physical activity (MVPA)	COVID-19 susceptibility (release 5)	0.1587	0.07	2.2684	0.0233	0.0185	0.0009	1.0138	0.0088	-0.008	0.0051	0.034887
Moderate to vigorous physical activity (MVPA)	Depression	0.0114	0.0283	0.4016	0.688	0.0624	0.0029	1.0058	0.0088	-0.0268	0.0058	0.71426
Moderate to vigorous physical activity (MVPA)	Educational attainment	-0.2097	0.0242	-8.6748	4.1423e-18	0.0184	0.0009	1.0128	0.0091	6.8484e-05	0.0073	1.9426e-17
Moderate to vigorous physical activity (MVPA)	General risk tolerance	0.2688	0.0296	9.0836	1.05e-19	0.0184	0.0009	1.0132	0.009	0.063	0.0065	5.1e-19
Moderate to vigorous physical activity (MVPA)	Life satisfaction	-0.012	0.0289	-0.416	0.6774	0.115	0.0042	0.8527	0.013	0.0448	0.0081	0.708665
Moderate to vigorous physical activity (MVPA)	Moderate to vigorous physical activity (MVPA)	1	NA	NA	NA	NA	NA	NA	NA	NA	NA	NA
Moderate to vigorous physical activity (MVPA)	Neuroticism	0.0626	0.0259	2.4179	0.0156	0.0186	0.0009	1.0108	0.0084	-0.0491	0.0065	0.0246698
Moderate to vigorous physical activity (MVPA)	Obsessive compulsive disorder (OCD)	0.1139	0.057	1.9976	0.0458	0.0185	0.001	1.0124	0.0094	0.0016	0.0052	0.0629172
Moderate to vigorous physical activity (MVPA)	Schizophrenia	0.1376	0.027	5.0997	3.4027e-07	0.0187	0.0009	1.0089	0.0088	0.0096	0.0063	8.11872e-07
Moderate to vigorous physical activity (MVPA)	Tobacco use	-0.1113	0.0299	-3.7213	0.0002	0.0184	0.0009	1.0128	0.009	-0.008	0.0058	0.000383099
Moderate to vigorous physical activity (MVPA)	Worry/vulnerability	-0.0806	0.0303	-2.6554	0.0079	0.0184	0.0009	1.0129	0.0089	-0.0091	0.0051	0.01264
Neuroticism	Accelerometer-based physical activity	0.0369	0.0272	1.357	0.1748	0.1441	0.0086	1.0052	0.0083	-0.0231	0.006	0.220119
Neuroticism	Alcohol use	0.0084	0.0221	0.3809	0.7032	0.028	0.0013	0.9202	0.0094	-0.0024	0.0062	0.721618
Neuroticism	Anxiety/tension	0.3302	0.0224	14.761	2.6136e-49	0.0584	0.0031	1.0068	0.0084	0.1975	0.0066	3.5545e-48
Neuroticism	Autism spectrum disorder (ASD)	0.1177	0.0275	4.2842	1.8339e-05	0.2045	0.013	0.9745	0.0081	0.0024	0.0061	3.72254e-05
Neuroticism	BMI	0.008	0.0183	0.44	0.6599	0.1054	0.0035	1.0104	0.0121	0.0033	0.0093	0.700664
Neuroticism	COVID-19 severity (release 5)	0.0697	0.0524	1.3293	0.1838	0.002	0.0005	0.9983	0.0076	0.0099	0.0058	0.229328
Neuroticism	COVID-19 susceptibility (release 5)	0.0502	0.0541	0.9286	0.3531	0.0012	0.0003	1.0078	0.0064	0.0048	0.0054	0.410441
Neuroticism	Depression	0.6681	0.0186	35.9711	2.3661e-283	0.0627	0.0028	1.0037	0.0088	0.2906	0.0078	1.07263e-281
Neuroticism	Educational attainment	-0.2303	0.0162	-14.1717	1.3721e-45	0.112	0.0031	0.977	0.0153	-0.0622	0.0078	1.69641e-44
Neuroticism	General risk tolerance	-0.0382	0.0214	-1.7842	0.0744	0.1042	0.0036	1.0148	0.0114	-0.0365	0.0065	0.0982369
Neuroticism	Life satisfaction	-0.8741	0.0076	-114.888	0	0.1149	0.0043	0.8533	0.013	-0.5346	0.0122	0
Neuroticism	Moderate to vigorous physical activity (MVPA)	0.0626	0.0259	2.4179	0.0156	0.0186	0.0009	1.0108	0.0084	-0.0491	0.0065	0.0246698
Neuroticism	Neuroticism	1	NA	NA	NA	NA	NA	NA	NA	NA	NA	NA
Neuroticism	Obsessive compulsive disorder (OCD)	0.3123	0.0465	6.7111	1.9321e-11	0.3535	0.0494	0.9859	0.0067	0.0015	0.0053	6.73758e-11
Neuroticism	Schizophrenia	0.1896	0.0227	8.3596	6.2912e-17	0.4417	0.0166	1.0391	0.0112	0.0083	0.0076	2.85201e-16
Neuroticism	Tobacco use	0.1287	0.0238	5.4111	6.2652e-08	0.0582	0.0077	0.9487	0.0169	0.0111	0.006	1.67072e-07
Neuroticism	Worry/vulnerability	0.4937	0.0213	23.2171	3.0607e-119	0.0641	0.0028	1.0148	0.0075	0.2907	0.0073	8.3251e-118
Obsessive compulsive disorder (OCD)	Accelerometer-based physical activity	0.2884	0.0626	4.6088	4.0496e-06	0.1428	0.0083	1.0081	0.0081	-0.005	0.0049	8.74199e-06
Obsessive compulsive disorder (OCD)	Alcohol use	0.0623	0.0499	1.2491	0.2116	0.0281	0.0013	0.9218	0.009	-0.0065	0.0047	0.254669
Obsessive compulsive disorder (OCD)	Anxiety/tension	0.6023	0.0639	9.428	4.1808e-21	0.3373	0.0477	0.9897	0.0064	-0.0014	0.0049	2.18688e-20
Obsessive compulsive disorder (OCD)	Autism spectrum disorder (ASD)	0.0983	0.0673	1.461	0.144	0.3421	0.0476	0.9891	0.0066	0.0053	0.0048	0.183028
Obsessive compulsive disorder (OCD)	BMI	-0.2929	0.0446	-6.5659	5.1706e-11	0.333	0.0534	0.9898	0.0068	0.0017	0.0083	1.758e-10
Obsessive compulsive disorder (OCD)	COVID-19 severity (release 5)	0.0655	0.1182	0.5548	0.579	0.002	0.0005	0.9977	0.0073	0.0013	0.0042	0.629952
Obsessive compulsive disorder (OCD)	COVID-19 susceptibility (release 5)	0.0479	0.1268	0.3777	0.7057	0.0013	0.0003	1.0067	0.006	-0.0016	0.0045	0.721618
Obsessive compulsive disorder (OCD)	Depression	0.2396	0.0551	4.3504	1.359e-05	0.0626	0.0029	1.0043	0.0087	0.0057	0.0051	2.80036e-05
Obsessive compulsive disorder (OCD)	Educational attainment	0.2324	0.0371	6.2584	3.8884e-10	0.3381	0.0481	0.9896	0.0067	-0.0089	0.0055	1.20187e-09
Obsessive compulsive disorder (OCD)	General risk tolerance	-0.1018	0.0542	-1.8797	0.0601	0.3401	0.0479	0.9892	0.0065	0.0026	0.0052	0.0801333
Obsessive compulsive disorder (OCD)	Life satisfaction	-0.2925	0.0563	-5.2005	1.9878e-07	0.1151	0.0043	0.8526	0.0129	-0.0062	0.0065	4.91529e-07
Obsessive compulsive disorder (OCD)	Moderate to vigorous physical activity (MVPA)	0.1139	0.057	1.9976	0.0458	0.0185	0.001	1.0124	0.0094	0.0016	0.0052	0.0629172
Obsessive compulsive disorder (OCD)	Neuroticism	0.3123	0.0465	6.7111	1.9321e-11	0.3535	0.0494	0.9859	0.0067	0.0015	0.0053	6.73758e-11
Obsessive compulsive disorder (OCD)	Obsessive compulsive disorder (OCD)	1	NA	NA	NA	NA	NA	NA	NA	NA	NA	NA
Obsessive compulsive disorder (OCD)	Schizophrenia	0.3416	0.056	6.103	1.0412e-09	0.4425	0.0156	1.0382	0.0106	0.0295	0.0059	3.07833e-09
Obsessive compulsive disorder (OCD)	Tobacco use	-0.1032	0.0505	-2.0433	0.041	0.0585	0.0076	0.9476	0.0162	0.0053	0.0048	0.0574845
Obsessive compulsive disorder (OCD)	Worry/vulnerability	0.3863	0.0592	6.5203	7.0173e-11	0.3373	0.0477	0.9897	0.0064	-0.0003	0.0047	2.27227e-10
Schizophrenia	Accelerometer-based physical activity	-0.0149	0.0277	-0.5398	0.5893	0.1434	0.0082	1.0077	0.0085	0.0052	0.0061	0.63607
Schizophrenia	Alcohol use	0.1	0.0228	4.3863	1.1527e-05	0.028	0.0013	0.9215	0.0091	0.0047	0.0064	2.4118e-05
Schizophrenia	Anxiety/tension	0.2759	0.0274	10.0734	7.2403e-24	0.4435	0.0156	1.0367	0.0106	0.004	0.006	4.47582e-23
Schizophrenia	Autism spectrum disorder (ASD)	0.2092	0.0339	6.1663	6.9918e-10	0.4428	0.017	1.0374	0.0111	0.009	0.0063	2.11308e-09
Schizophrenia	BMI	-0.1192	0.0188	-6.3484	2.1752e-10	0.4364	0.0158	1.0451	0.0115	-0.0022	0.0096	6.8797e-10
Schizophrenia	COVID-19 severity (release 5)	0.0175	0.0532	0.3285	0.7426	0.002	0.0005	0.9975	0.0075	0.0096	0.0057	0.753684
Schizophrenia	COVID-19 susceptibility (release 5)	-0.0579	0.0592	-0.9776	0.3283	0.0012	0.0003	1.0074	0.0063	0.0118	0.0058	0.384903
Schizophrenia	Depression	0.286	0.0244	11.7101	1.1316e-31	0.0625	0.0029	1.0046	0.0091	0.0164	0.0065	1.09927e-30
Schizophrenia	Educational attainment	0.0662	0.0186	3.5659	0.0004	0.4431	0.016	1.0373	0.0106	-0.0105	0.0075	0.000745205
Schizophrenia	General risk tolerance	0.2207	0.0229	9.6599	4.4647e-22	0.443	0.0156	1.0373	0.0107	0.0011	0.0065	2.53e-21
Schizophrenia	Life satisfaction	-0.3302	0.0221	-14.9176	2.532e-50	0.1141	0.0043	0.8585	0.0129	-0.0174	0.0093	3.82613e-49
Schizophrenia	Moderate to vigorous physical activity (MVPA)	0.1376	0.027	5.0997	3.4027e-07	0.0187	0.0009	1.0089	0.0088	0.0096	0.0063	8.11872e-07
Schizophrenia	Neuroticism	0.1896	0.0227	8.3596	6.2912e-17	0.4417	0.0166	1.0391	0.0112	0.0083	0.0076	2.85201e-16
Schizophrenia	Obsessive compulsive disorder (OCD)	0.3416	0.056	6.103	1.0412e-09	0.4425	0.0156	1.0382	0.0106	0.0295	0.0059	3.07833e-09
Schizophrenia	Schizophrenia	1	NA	NA	NA	NA	NA	NA	NA	NA	NA	NA
Schizophrenia	Tobacco use	0.1043	0.0262	3.9759	7.0101e-05	0.0583	0.0075	0.9478	0.0157	-0.0043	0.0066	0.00013817
Schizophrenia	Worry/vulnerability	0.1681	0.0257	6.5468	5.8781e-11	0.4435	0.0156	1.0367	0.0106	0.0025	0.0059	1.94981e-10
Tobacco use	Accelerometer-based physical activity	-0.1788	0.0319	-5.6029	2.1076e-08	0.1434	0.0084	1.0071	0.0087	-0.0085	0.0053	5.97153e-08
Tobacco use	Alcohol use	0.0832	0.0288	2.8856	0.0039	0.028	0.0012	0.9227	0.009	0.0276	0.0055	0.00654815
Tobacco use	Anxiety/tension	-0.2131	0.0358	-5.9573	2.5648e-09	0.0586	0.0076	0.9469	0.0159	-0.002	0.0055	7.42155e-09
Tobacco use	Autism spectrum disorder (ASD)	0.1368	0.0333	4.1065	4.0177e-05	0.0587	0.0076	0.9467	0.0164	-0.0002	0.0056	8.0354e-05
Tobacco use	BMI	0.3179	0.0301	10.5627	4.4365e-26	0.0585	0.0083	0.945	0.0185	0.0436	0.0085	3.01682e-25
Tobacco use	COVID-19 severity (release 5)	0.183	0.0616	2.9708	0.003	0.0583	0.0077	0.9494	0.0169	0.0051	0.0048	0.00523077
Tobacco use	COVID-19 susceptibility (release 5)	0.0799	0.0659	1.2135	0.2249	0.0584	0.0077	0.9489	0.0164	0.0015	0.0046	0.268302
Tobacco use	Depression	0.2076	0.0287	7.233	4.7246e-13	0.0624	0.0029	1.0057	0.0087	0.0157	0.0051	1.78485e-12
Tobacco use	Educational attainment	-0.2849	0.0258	-11.0481	2.2386e-28	0.0585	0.0076	0.9476	0.0159	-0.031	0.0069	1.79088e-27
Tobacco use	General risk tolerance	0.175	0.0357	4.9073	9.2326e-07	0.0585	0.0076	0.9476	0.016	0.0154	0.0056	2.12819e-06
Tobacco use	Life satisfaction	-0.1986	0.0295	-6.7302	1.6938e-11	0.115	0.0043	0.853	0.0129	-0.0266	0.0077	6.06202e-11
Tobacco use	Moderate to vigorous physical activity (MVPA)	-0.1113	0.0299	-3.7213	0.0002	0.0184	0.0009	1.0128	0.009	-0.008	0.0058	0.000383099
Tobacco use	Neuroticism	0.1287	0.0238	5.4111	6.2652e-08	0.0582	0.0077	0.9487	0.0169	0.0111	0.006	1.67072e-07
Tobacco use	Obsessive compulsive disorder (OCD)	-0.1032	0.0505	-2.0433	0.041	0.0585	0.0076	0.9476	0.0162	0.0053	0.0048	0.0574845
Tobacco use	Schizophrenia	0.1043	0.0262	3.9759	7.0101e-05	0.0583	0.0075	0.9478	0.0157	-0.0043	0.0066	0.00013817
Tobacco use	Tobacco use	1	NA	NA	NA	NA	NA	NA	NA	NA	NA	NA
Tobacco use	Worry/vulnerability	-0.1596	0.0293	-5.4449	5.1838e-08	0.0586	0.0076	0.9469	0.0159	-0.0094	0.0053	1.43877e-07
Worry/vulnerability	Accelerometer-based physical activity	0.1193	0.0331	3.6082	0.0003	0.1434	0.0085	1.007	0.0087	0.015	0.0053	0.000566667
Worry/vulnerability	Alcohol use	-0.0055	0.0263	-0.2076	0.8355	0.028	0.0012	0.9226	0.0089	-0.0091	0.0051	0.8355
Worry/vulnerability	Anxiety/tension	0.6569	0.0224	29.2724	2.3275e-188	0.0574	0.0033	1.0135	0.0078	0.4388	0.0059	7.9135e-187
Worry/vulnerability	Autism spectrum disorder (ASD)	0.0885	0.0391	2.2634	0.0236	0.0646	0.0029	1.0138	0.0074	-0.0028	0.0056	0.034887
Worry/vulnerability	BMI	-0.2519	0.0229	-11.0046	3.6293e-28	0.0652	0.003	1.0112	0.0087	-0.0575	0.0093	2.74214e-27
Worry/vulnerability	COVID-19 severity (release 5)	-0.2047	0.0669	-3.061	0.0022	0.002	0.0005	0.9978	0.0072	-0.0002	0.005	0.00393684
Worry/vulnerability	COVID-19 susceptibility (release 5)	-0.1343	0.0603	-2.2284	0.0259	0.0012	0.0003	1.0074	0.0059	-0.0038	0.0046	0.0378753
Worry/vulnerability	Depression	0.1498	0.0306	4.902	9.4869e-07	0.0624	0.0029	1.0059	0.0087	0.0679	0.0057	2.15036e-06
Worry/vulnerability	Educational attainment	0.2492	0.0241	10.3604	3.7521e-25	0.1122	0.003	0.978	0.0156	0.0183	0.0074	2.42993e-24
Worry/vulnerability	General risk tolerance	-0.2463	0.0263	-9.3723	7.0955e-21	0.0644	0.0028	1.0145	0.007	-0.0752	0.0057	3.57403e-20
Worry/vulnerability	Life satisfaction	-0.3281	0.0275	-11.916	9.7638e-33	0.115	0.0042	0.8526	0.013	-0.1621	0.0082	1.02144e-31
Worry/vulnerability	Moderate to vigorous physical activity (MVPA)	-0.0806	0.0303	-2.6554	0.0079	0.0184	0.0009	1.0129	0.0089	-0.0091	0.0051	0.01264
Worry/vulnerability	Neuroticism	0.4937	0.0213	23.2171	3.0607e-119	0.0641	0.0028	1.0148	0.0075	0.2907	0.0073	8.3251e-118
Worry/vulnerability	Obsessive compulsive disorder (OCD)	0.3863	0.0592	6.5203	7.0173e-11	0.3373	0.0477	0.9897	0.0064	-0.0003	0.0047	2.27227e-10
Worry/vulnerability	Schizophrenia	0.1681	0.0257	6.5468	5.8781e-11	0.4435	0.0156	1.0367	0.0106	0.0025	0.0059	1.94981e-10
Worry/vulnerability	Tobacco use	-0.1596	0.0293	-5.4449	5.1838e-08	0.0586	0.0076	0.9469	0.0159	-0.0094	0.0053	1.43877e-07
Worry/vulnerability	Worry/vulnerability	1	NA	NA	NA	NA	NA	NA	NA	NA	NA	NA
