# Supplementary material for: Increased genetic contribution to wellbeing during the COVID-19 pandemic
Source: PLoS Genet. 2022 May 19;18(5):e1010135. doi: 10.1371/journal.pgen.1010135 (PMC9119461; doi:10.1371/journal.pgen.1010135)
Supplement: S5 Table — The overview of questions that have been tested for associations with polygenic scores. The full questions and answers have been translated into English from Dutch. Some questions are specific to the context of a broader question or heading. In these cases, the overarching question or heading is separated from the specific question by a ’/’. The third column represents how the individual answers have been coded in the regression model. (XLSX) [file pgen.1010135.s005.xlsx]

## Sheet: S5_Table
S5 Table: Baseline question overview
The overview of questions that have been tested for associations with polygenic scores. The full questions and answers have been translated into English from Dutch. Some questions are specific to the context of a broader question or heading. In these cases, the overarching question or heading is separated from the specific question by a '/'. The third column represents how the individual answers …
Outcome label	Full question	Value coding	Regression model	Any PGS baseline bonferroni significance	Sample size	Source questionnaire	Comment
Appreciating social distancing in general	independent of the corona crisis, i enjoy it when people practice social distancing	not true = 0, true = 1, no opinion = Excluded	binomial	TRUE	10326	10
Average time spend sitting per weekend day	in the past 7 days, how much time did you spend sitting on average per weekend day (sat, sun)?	less than 1 hour = 1, 1 hour = 2, 2 hours = 3, 3 hours = 4, 4 hours = 5, 5 hours = 6, 6 hours = 7, 7 hours = 8, 8 hours = 9, 9 hours = 10,10 hours = 11, 11 hours = 12, 12 hours = 13, more than 12 hours	ordinal	TRUE	14103	6
Average time spend sitting per working day	in the past 7 days, how much time did you spend sitting, on average, per working day (monday to friday)?	less than 1 hour = 1, 1 hour = 2, 2 hours = 3, 3 hours = 4, 4 hours = 5, 5 hours = 6, 6 hours = 7, 7 hours = 8, 8 hours = 9, 9 hours = 10,10 hours = 11, 11 hours = 12, 12 hours = 13, more than 12 hours	ordinal	TRUE	14164	6
Avoiding bars and restaurants	i avoid bars and restaurants / i take these extra measures for myself:	no, i never did = 0, no, i did this before but not anymore = 0, yes, since the corona crisis = 1, i prefer not to say = Excluded, not applicable = Excluded, yes, i have always done this = Excluded	binomial	TRUE	11105	10
Avoiding parks and beaches	i avoid parks and/or beaches / i take these extra measures for myself:	no, i did this before but not anymore = 0, no, i never did = 0, yes, since the corona crisis = 1, i prefer not to say = Excluded, yes, i have always done this = Excluded, not applicable = Excluded	binomial	TRUE	10203	10
Being able to comply with the 1.5 metre rule when visited at home	were visited at home / how well could you comply with the 1.5 meter rule when you...	very difficult = 1, difficult = 2, neutral = 3, easy = 4, very easy = 5, not applicable = Excluded	ordinal	TRUE	11150	10
Being able to comply with the measure of not giving handshakes	no handshakes / how well could you comply with the following measures in practice?	never = 1, rarely = 2, sometimes = 3, often = 4, always = 5, not applicable = Excluded	ordinal	TRUE	11777	10
Being able to comply with the measure to wash hands for 20 minutes	wash hands for 20 seconds / how well could you comply with the following measures in practice?	never = 1, rarely = 2, sometimes = 3, often = 4, always = 5, not applicable = Excluded	ordinal	TRUE	11831	10
Being afraid of short-term side effects of vaccition	i am afraid of side effects in the short-term	completely disagree = 1, disagree = 2, neutral = 3, agree = 4, completely agree = 5, not applicable = Excluded	ordinal	TRUE	12249	19
Being afraid of the important ground rights more easily swept aside in the future	i am afraid that important ground rights can be swept aside more easily in the future	completely disagree = 1, disagree = 2, neutral = 3, agree = 4, completely agree = 5	ordinal	TRUE	12499	15
Being bothered about getting infected with COVID-19	i would mind it if i became infected with covid-19	not at all = 1, not = 2, neutral = 3, a lot = 4, very much = 5	ordinal	TRUE	11860	10
Being bothered by people that do not wear a facemask	i am bothered by people who do not wear a facemask in places where it is urgently advised or mandatory	completely disagree = 1, disagree = 2, neutral = 3, agree = 4, completely agree = 5	ordinal	TRUE	12500	15
Being irritable	you were particularly irritable? / in the last 7 days did it often happen that	no = 0, yes = 1	binomial	TRUE	16458	1
Being relieved about there being a vaccine	i am relieved that the vaccine is there	completely disagree = 1, disagree = 2, neutral = 3, agree = 4, completely agree = 5, not applicable = Excluded	ordinal	TRUE	12429	19
Belief that acceptance is necessary when something bad happens	i think to myself that i have to accept it / what do you generally think when something bad happened to you?	completely disagree = 1, disagree = 2, neutral = 3, agree = 4, completely agree = 5	ordinal	TRUE	11864	10
Belief that is not that bad when something bad happens	i think to myself that it is not so bad compared to other things / what do you generally think when something bad happened to you?	completely disagree = 1, disagree = 2, neutral = 3, agree = 4, completely agree = 5	ordinal	TRUE	11869	10
BMI	BMI calculated from self reported weight and height	Continuous value	gaussian	TRUE	16542	1
Celebrating christmas in church before the pandemic	did you celebrate christmas in church in recent years?	no = 0, sometimes = 1, yes = 3	ordinal	TRUE	11632	17
Complying with the measure of not visiting anyone in a high risk group	no visits with anyone in a high risk group (70 years and older and/or health issues) / i comply with the following measures:	no, i did this before but not anymore = 0, no, i never did = 0, yes, since the corona crisis = 1, yes, i have always done this = Excluded, not applicable = Excluded	binomial	TRUE	10515	10
Concerned about financial trouble	i am concerned that i or my family will be in serious financial trouble / how much have you been concerned about the corona crisis in the past 7 days?	never = 1, rarely = 2, sometimes = 3, often = 4, always or almost always = 5	ordinal	TRUE	16633	1
Concerned about not beeing able to see friends and family	i am concerned that i can't see friends and family / how much have you been concerned about the corona crisis in the past 7 days?	never = 1, rarely = 2, sometimes = 3, often = 4, always or almost always = 5	ordinal	TRUE	16610	1
Concerned about the COVID-19 pandemic	how much have you been concerned about the corona crisis in the past 7 days?	1 (not worried) = 1, 2 = 2, 3 = 3, 4 = 4, 5 = 5, 6 = 6, 7 = 7, 8 = 8, 9 = 9, 10 (extremely worried) = 10	gaussian	TRUE	14670	1
Current use of public transport	how often do you currently use public transport?	never = 1, less than 1 time per month = 2, more than 1 time per month = 3, less than 4 times per week = 4, 4-7 times per week = 5, 8-10 times per week = 6, 11-14 times per week = 7, more than 14 times per week = 8	ordinal	TRUE	11866	10
Depressive score	Depressive score, calculated with the M.I.N.I. questionnaire items	Continuous value	gaussian	TRUE	428	10
Difficult to concentrate or make dicisions	was it difficult to concentrate or make decisions almost every day? (in the last 7 days)	no = 0, yes = 1	binomial	TRUE	16578	1
Do you think you ever had a COVID-19 infection	if you must choose, do you think you have (or have had) a covid-19 infection?	no = 0, yes = 1	binomial	TRUE	15479	1
Doing every possible thing to help those who are infected	i do everything i can to help others who are infected with covid-19 (in the last 7 days)	totally disagree = 1, somewhat disagree = 2, neutral = 3, somewhat agree = 4, totally agree = 5	ordinal	TRUE	16592	1
Estimated chance to become infected	i estimate my chances of becoming infected in the current situation as follows:	very low = 1, low = 2, neutral = 3, high = 4, very high = 5	ordinal	TRUE	11858	10
Estimated chance to infect someone else	i estimate my chances of infecting someone else in the current situation as follows:	very low = 1, low = 2, neutral = 3, high = 4, very high = 5	ordinal	TRUE	11847	10
Ever positive SARS-CoV-2 PCR test	Ever self reported positive SARS-CoV-2 PCR test	Continuous value	binomial	TRUE	12504	19
Excessive worrying	in the last 7 days, have you been worrying excessively and worrying about multiple problems of every day life, at work, at home, in your immediate environment?	no = 0, yes = 1	binomial	TRUE	16567	1
Expected feel about christmas	how do you expect to feel about christmas this year?	not sociable/pleasant at all = 1, not very sociable/pleasant = 2, sociable/pleasant = 3, a bit sociable/pleasant = 4, very sociable/pleasant = 5	ordinal	TRUE	11625	17
Expecting a resurgence of the coronavirus because of christmas holidays	i think that the coronavirus will revive because of christmas and/or new year's celebrations	totally disagree = 1, disagree = 2, somewhat disagree = 3, neutral = 4, somewhat agree = 5, agree = 6, totally agree = 7	ordinal	TRUE	11638	17
Expecting others to help me after infection	i expect that others will do everything they can to help me if i get infected or ill with covid-19 (in the last 7 days)	totally disagree = 1, somewhat disagree = 2, neutral = 3, somewhat agree = 4, totally agree = 5	ordinal	TRUE	16532	1
Experiencing symptoms after reading or hearing about an illness	when you read or hear about an illness, do you get symptoms similar to those of the illness?	never = 1, rarely = 2, sometimes = 3, often = 4, always or almost always = 5	ordinal	TRUE	11641	17
Fear things will go wrong in society	i am afraid that things will go wrong in our society (in the last 7 days)	1 (not at all) = 1, 2 = 2, 3 = 3, 4 = 4, 5 = 5, 6 = 6, 7 (very much) = 7	gaussian	TRUE	15588	6
Feeling that society is in a crisis	do you currently have the feeling that society is in a crisis?	no = 0, a bit = 1, yes = 2, i do not know = Excluded	ordinal	TRUE	12362	15
Felt active	active / to what extent have you felt this way in the past 14 days?	barely or not at all = 1, somewhat = 2, moderately = 3, quite strongly = 4, to a very high extent = 5	ordinal	TRUE	13735	8
Felt afraid	afraid / to what extent have you felt this way in the past 14 days?	barely or not at all = 1, somewhat = 2, moderately = 3, quite strongly = 4, to a very high extent = 5	ordinal	TRUE	13750	8
Felt alone	how often do you feel alone? (in the last 7 days)	almost never or never = 1, sometimes = 2, often = 3	ordinal	TRUE	16458	1
Felt ashamed	ashamed / to what extent have you felt this way in the past 14 days?	barely or not at all = 1, somewhat = 2, moderately = 3, quite strongly = 4, to a very high extent = 5	ordinal	TRUE	13750	8
Felt attentive	attentive / to what extent have you felt this way in the past 14 days?	barely or not at all = 1, somewhat = 2, moderately = 3, quite strongly = 4, to a very high extent = 5	ordinal	TRUE	13737	8
Felt connected to all Dutch people	i feel connected to all dutch people (in the last 7 days)	totally disagree = 1, somewhat disagree = 2, neutral = 3, somewhat agree = 4, totally agree = 5	ordinal	TRUE	16639	1
Felt excluded by society	i feel excluded by society (in the last 7 days)	totally disagree = 1, somewhat disagree = 2, neutral = 3, somewhat agree = 4, totally agree = 5	ordinal	TRUE	15598	6
Felt good	i felt good / to what extent have you experienced following in the last 7 days:	7 (no, that is not true) = 1, 6 = 2, 5 = 3, 4 = 4, 3 = 5, 2 = 6, 1 (yes, that is true) = 7	gaussian	TRUE	16599	1
Felt heaviness in arms or legs	a feeling of heaviness in your arms or legs / to what extent have you had the following symptoms in the last 7 days:	not at all = 1, a little bit = 2, somewhat = 3, quite a lot = 4, very much = 5	ordinal	TRUE	16635	1
Felt hostile	hostile / to what extent have you felt this way in the past 14 days?	barely or not at all = 1, somewhat = 2, moderately = 3, quite strongly = 4, to a very high extent = 5	ordinal	TRUE	13756	8
Felt inspired	inspired / to what extent have you felt this way in the past 14 days?	barely or not at all = 1, somewhat = 2, moderately = 3, quite strongly = 4, to a very high extent = 5	ordinal	TRUE	13748	8
Felt isolated	how often do you feel isolated from others? (in the last 7 days)	almost never or never = 1, sometimes = 2, often = 3	ordinal	TRUE	16557	1
Felt low or depressed often	in the last 7 days have you felt low or depressed for much of the day, every day?	no = 0, yes = 1	binomial	TRUE	16584	1
Felt nervous	nervous / to what extent have you felt this way in the past 14 days?	barely or not at all = 1, somewhat = 2, moderately = 3, quite strongly = 4, to a very high extent = 5	ordinal	TRUE	13754	8
Felt physically exhausted	i felt physically exhausted / to what extent have you experienced following in the last 7 days:	7 (no, that is not true) = 1, 6 = 2, 5 = 3, 4 = 4, 3 = 5, 2 = 6, 1 (yes, that is true) = 7	gaussian	TRUE	16512	1
Felt restless, jittery or nervous	you felt restless, jittery or nervous? / in the last 7 days did it often happen that	no = 0, yes = 1	binomial	TRUE	16616	1
Felt sad	sad / to what extent have you felt this way in the past 14 days?	barely or not at all = 1, somewhat = 2, moderately = 3, quite strongly = 4, to a very high extent = 5	ordinal	TRUE	13753	8
Felt tense	you felt tense? / in the last 7 days did it often happen that	no = 0, yes = 1	binomial	TRUE	16560	1
Felt tired	i felt tired / to what extent have you experienced following in the last 7 days:	7 (no, that is not true) = 1, 6 = 2, 5 = 3, 4 = 4, 3 = 5, 2 = 6, 1 (yes, that is true) = 7	gaussian	TRUE	16633	1
Felt tired or without energy almost every day	did you feel tired or without energy almost every day? (in the last 14 days)	no = 0, yes = 1	binomial	TRUE	11871	10
Felt worthless or guilty almost every day	did you feel worthless or guilty almost every day? (in the last 7 days)	no = 0, yes = 1	binomial	TRUE	16611	1
Finding companies should be protected from going bankrupt at all cost	all efforts should be taken to avoid companies going bankrupt as a direct result of the corona measures	10 (accept that companies go bankrupt) = 1, 9 = 2, 8 = 3, 7 = 4, 6 = 5, 5 = 6, 4 = 7, 3 = 8, 2 = 9, 1 (support companies at all cost) = 10	gaussian	TRUE	12415	15
Finding facemasks lying around in the street and in ture problematic	i find it problematic when facemasks are lying around in the street and in nature	completely disagree = 1, disagree = 2, neutral = 3, agree = 4, completely agree = 5	ordinal	TRUE	12499	15
Finding it is justified that young people are addressed as a group to comply the corona measures	it is justified that young people are addressed as a group to comply with corona measures	completely disagree = 1, disagree = 2, somewhat disagree = 3, neutral = 4, somewhat agree = 5, agree = 6, completely agree = 7	ordinal	TRUE	12371	14
Finding that it is important to watch COVID-19 press-conferences	i find it important to watch (a recording of) the press conferences about the current corona situation in the netherlands	completely disagree = 1, disagree = 2, neutral = 3, agree = 4, completely agree = 5	ordinal	TRUE	12505	15
Finding that measures must be taken to reduce the number of infections among young people	measures must be taken to reduce the number of infections among young people	completely disagree = 1, disagree = 2, somewhat disagree = 3, neutral = 4, somewhat agree = 5, agree = 6, completely agree = 7	ordinal	TRUE	12370	14
Finding that more people die indirectly following the corona crisis than directly by COVID-19	it is my opinion that more people die as a result of the corona crisis (e.g. postponing regular medical treatments, stress, depression) than as a result of corona itself	completely disagree = 1, disagree = 2, neutral = 3, agree = 4, completely agree = 5	ordinal	TRUE	12505	15
Finding that reduced regular healthcare in favour of COVID-19 patients is justified	i find it justified that the capacity for regular healthcare is reduced in favor of the treatment of corona patients	completely disagree = 1, disagree = 2, neutral = 3, agree = 4, completely agree = 5	ordinal	TRUE	12500	15
Finding that the government listening to scientists is important for the corona policy	i find it important that the government listens to all experts/scientists when formulating the corona policy	completely disagree = 1, disagree = 2, neutral = 3, agree = 4, completely agree = 5	ordinal	TRUE	12510	15
Finding that the government must act tougher to reduce the number of infections	the government must act tougher to reduce the number of infections	completely disagree = 1, disagree = 2, neutral = 3, agree = 4, completely agree = 5	ordinal	TRUE	12507	15
Finding that the money for financial support should be spend to improve healthcare	i think that the money for financial support should be spend to improve healthcare	completely disagree = 1, disagree = 2, neutral = 3, agree = 4, completely agree = 5	ordinal	TRUE	12504	15
Finding that young people can do what they want if they keep enough distance	young people can do what they want, as long as they keep enough distance	completely disagree = 1, disagree = 2, somewhat disagree = 3, neutral = 4, somewhat agree = 5, agree = 6, completely agree = 7	ordinal	TRUE	12372	14
Finding the corona vaccine scary	i find the corona vaccine scary	completely disagree = 1, disagree = 2, neutral = 3, agree = 4, completely agree = 5, not applicable = Excluded	ordinal	TRUE	12033	19
Finding the government does not take economic interests sufficiently into account during the corona crisis	the government does not take economic interests sufficiently into account during the corona crisis	completely disagree = 1, disagree = 2, neutral = 3, agree = 4, completely agree = 5	ordinal	TRUE	12505	15
Finding the pre-defined roadmap for the corona measures gives peace of mind	the pre-defined roadmap for corona measures gives me peace of mind	completely disagree = 1, disagree = 2, neutral = 3, agree = 4, completely agree = 5	ordinal	TRUE	12498	15
Finding vaccines contribute to the return to the normal living situation	the vaccine contributes to the return to our normal lives	completely disagree = 1, disagree = 2, neutral = 3, agree = 4, completely agree = 5, not applicable = Excluded	ordinal	TRUE	12451	19
Frustrated that people do not comply with measures	i am frustrated that people do not comply with corona measures	completely disagree = 1, disagree = 2, neutral = 3, agree = 4, completely agree = 5	ordinal	TRUE	11641	17
Frustrated with how things go in society	i am frustrated with how things are now going in society (in the last 7 days)	1 (not at all) = 1, 2 = 2, 3 = 3, 4 = 4, 5 = 5, 6 = 6, 7 (very much) = 7	gaussian	TRUE	15601	6
Had difficulty breathing	difficulty breathing / to what extent have you had the following symptoms in the last 7 days:	not at all = 1, a little bit = 2, somewhat = 3, quite a lot = 4, very much = 5	ordinal	TRUE	16637	1
Had dizziness	dizziness / to what extent have you had the following symptoms in the last 7 days:	not at all = 1, a little bit = 2, somewhat = 3, quite a lot = 4, very much = 5	ordinal	TRUE	16636	1
Had dry cough	dry cough / to what extent have you had the following symptoms in the last 7 days:	not at all = 1, a little bit = 2, somewhat = 3, quite a lot = 4, very much = 5	ordinal	TRUE	16632	1
Had headache	headache / to what extent have you had the following symptoms in the last 7 days:	not at all = 1, a little bit = 2, somewhat = 3, quite a lot = 4, very much = 5	ordinal	TRUE	16639	1
Had heart or chest pain	heart or chest pain / to what extent have you had the following symptoms in the last 7 days:	not at all = 1, a little bit = 2, somewhat = 3, quite a lot = 4, very much = 5	ordinal	TRUE	16637	1
Had lump in throat	a lump in your throat / to what extent have you had the following symptoms in the last 7 days:	not at all = 1, a little bit = 2, somewhat = 3, quite a lot = 4, very much = 5	ordinal	TRUE	16635	1
Had muscle pain	muscle pain/aches / to what extent have you had the following symptoms in the last 7 days:	not at all = 1, a little bit = 2, somewhat = 3, quite a lot = 4, very much = 5	ordinal	TRUE	16635	1
Had pain in lower back	lower back pain / to what extent have you had the following symptoms in the last 7 days:	not at all = 1, a little bit = 2, somewhat = 3, quite a lot = 4, very much = 5	ordinal	TRUE	16638	1
Had pain in neck, shoulder(s) or arm(s)	pain in the neck, sholder(s) or arm(s) / to what extent have you had the following symptoms in the last 14 days:	not at all = 1, a little bit = 2, somewhat = 3, quite a lot = 4, very much = 5	ordinal	TRUE	13742	8
Had pain in upper back	pain in the upper back / to what extent have you had the following symptoms in the last 14 days:	not at all = 1, a little bit = 2, somewhat = 3, quite a lot = 4, very much = 5	ordinal	TRUE	13741	8
Had sensitive skin	sensitive skin / to what extent have you had the following symptoms in the last 14 days:	not at all = 1, a little bit = 2, somewhat = 3, quite a lot = 4, very much = 5	ordinal	TRUE	15340	7
Had shortness of breath	shortness of breath / to what extent have you had the following symptoms in the last 7 days:	not at all = 1, a little bit = 2, somewhat = 3, quite a lot = 4, very much = 5	ordinal	TRUE	16635	1
Had sleeping problems	have you had problems sleeping almost every night (difficulty falling asleep, waking up in the night or too early in the morning, or actually sleeping too much)? (in the last 7 days)	no = 0, yes = 1	binomial	TRUE	16631	1
Had sore throat	sore throat / to what extent have you had the following symptoms in the last 7 days:	not at all = 1, a little bit = 2, somewhat = 3, quite a lot = 4, very much = 5	ordinal	TRUE	16636	1
Had stomach pain	stomach pain / to what extent have you had the following symptoms in the last 7 days:	not at all = 1, a little bit = 2, somewhat = 3, quite a lot = 4, very much = 5	ordinal	TRUE	17834	3
Had nausea or upset stomach	nausea or upset stomach / to what extent have you had the following symptoms in the last 7 days:	not at all = 1, a little bit = 2, somewhat = 3, quite a lot = 4, very much = 5	ordinal	TRUE	16637	1
Has household member working outside the house	does at least one of your household members work outside the house?	no = 0, yes = 1	binomial	TRUE	13641	1
Has someone close with COVID-19	does someone close to you have a covid-19 infection?	no = 0, yes = 1	binomial	TRUE	16608	1
Having (Foster)child(ren) in higher education living away from home	do you have a (foster)child or (foster)children in higher education that do(es) not live at home?	no = 0, yes = 1	binomial	TRUE	12239	14
Having been able able to keep distance during a friend and/or family visit	were visited by friends and/or family / how well could you comply with the 1.5 meter rule when you...	very difficult = 1, difficult = 2, neutral = 3, easy = 4, very easy = 5, not applicable = Excluded	ordinal	TRUE	11434	10
Having difficulty handling physical sensations in the body	when you notice a sensation in your body, do you find it difficult to think of something else?	never = 1, rarely = 2, sometimes = 3, often = 4, always or almost always = 5	ordinal	TRUE	11636	17
Having done volunteer work	did you do any volunteer work in the last year?	no = 0, yes = 1	binomial	TRUE	11642	17
Having faith in the response of the government to COVID-19	i have faith in the dutch government's response to the corona crisis	no faith at all = 1, little faith = 2, some faith = 3, much faith = 4, complete faith = 5	ordinal	TRUE	16610	1
Having fear of long-term adverse drug reactions upon vaccition	i am afraid of side effects in the long-term	completely disagree = 1, disagree = 2, neutral = 3, agree = 4, completely agree = 5, not applicable = Excluded	ordinal	TRUE	12252	19
Having lost interest	in the last 7 days have you had the feeling that you've lost interest in or the will to do things you are normally interested in?	no = 0, yes = 1	binomial	TRUE	16586	1
Having quarantined or gone into (self-)isolation during second wave	have you been in quarantine or (self-)isolation since august 1st 2020?	no = 0, yes = 1	binomial	TRUE	12278	14
Having wintersport planned	are you planning to go on a wintersports vacation within the next half year?	no = 0, yes = 1, i do not know yet = Excluded	binomial	TRUE	11122	17
Keep thinking about bad event that happened	i keep thinking about how awful the situation has been / what do you generally think when something bad happened to you?	completely disagree = 1, disagree = 2, neutral = 3, agree = 4, completely agree = 5	ordinal	TRUE	11860	10
Limp or heavy feeling	part of your body feeling limp or heavy / to what extent have you had the following symptoms in the last 7 days:	not at all = 1, a little bit = 2, somewhat = 3, quite a lot = 4, very much = 5	ordinal	TRUE	16633	1
Minutes of moderate-intensity or intensity physical activity	in the last 7 days, how many minutes of (moderately) intense activity did you do (e.g. walking, biking or running)?	less than 50 minutes = 1, 50 to 100 minutes = 2, 100 to 150 minutes = 3, 150 to 180 minutes = 4, more than 180 minuten = 5	ordinal	TRUE	16592	1	Time frame and answer options doubled from questionnaire 7
Not feeling appreciated in society	i feel that i am not appreciated by others in society (in the last 7 days)	totally disagree = 1, somewhat disagree = 2, neutral = 3, somewhat agree = 4, totally agree = 5	ordinal	TRUE	15590	6
Not feeling obligated to comply with measures	i do not feel obliged to comply with the government's corona measures (in the last 7 days)	totally disagree = 1, somewhat disagree = 2, neutral = 3, somewhat agree = 4, totally agree = 5	ordinal	TRUE	15599	6
Not giving handshakes	no handshakes / i comply with the following measures:	no, i never did = 0, no, i did this before but not anymore = 0, yes, since the corona crisis = 1, yes, i have always done this = Excluded, not applicable = Excluded	binomial	TRUE	10812	10
Not kissing anyone on the cheek	i do not kiss anyone on the cheek, except members of my own household / i take these extra measures for myself:	no, i did this before but not anymore = 0, no, i never did = 0, yes, since the corona crisis = 1, i prefer not to say = Excluded, not applicable = Excluded, yes, i have always done this = Excluded	binomial	TRUE	8892	10
Not visiting vulnerable people for the next 10 days after a high-risk event	after a high-risk event i do not visit any vulnerable people for the next 10 days	completely disagree = 1, disagree = 2, somewhat disagree = 3, neutral = 4, somewhat agree = 5, agree = 6, completely agree = 7	ordinal	TRUE	12358	14
Noticeable appetite change or unintended weight change	did your appetite change noticeably, or did your weight increase or decrease without this being intended? (in the last 7 days)	no = 0, yes = 1	binomial	TRUE	16639	1
Number of visited or received guests older than 12 years and outside the own household during the christmas break	how many different people, older than 12, outside your own household, did you visit/receive as guests in total during christmas break?	none = 1, 1-5 = 2, 6-10 = 3, 11-15 = 4, 16-20 = 5, 21-25 = 6, 26-30 = 7, 31-40 = 8, 41 or more = 9	ordinal	TRUE	12488	19
Often felt excluded by society	how often do you feel excluded? (in the last 7 days)	almost never or never = 1, sometimes = 2, often = 3	ordinal	TRUE	16594	1
Perceived threat of COVID-19 to Dutch citizen	covid-19 threatens everyone in the netherlands	totally disagree = 1, somewhat disagree = 2, neutral = 3, somewhat agree = 4, totally agree = 5	ordinal	TRUE	16626	1
Perceiving others as a threat to personal well-being	since the beginning of the covid-19 crisis, i see others in my area, such as people in the neighborhood or in shops, as a threat to my well-being	totally disagree = 1, somewhat disagree = 2, neutral = 3, somewhat agree = 4, totally agree = 5	ordinal	TRUE	16581	1
Pre-pandemic (moderate) intensity physical activity	before the corona crisis, how many minutes of (moderately) intense activity did you do each week (e.g. walking, biking or running)?	minder dan 50 minuten = 1, 50 tot 100 minuten = 2, 100 tot 150 minuten = 3, 150 tot 180 minuten = 4, meer dan 180 minuten = 5	ordinal	TRUE	16590	1
Quality of life	how would you rate your quality of life over the last 14 days?	1 (terrible) = 1, 2 = 2, 3 = 3, 4 = 4, 5 = 5, 6 = 6, 7 = 7, 8 = 8, 9 = 9, 10 (excellent) = 10	gaussian	TRUE	15241	7
Recovering quickly after difficult times	i have a tendency to recover quickly after difficult times	completely disagree = 1, disagree = 2, neutral = 3, agree = 4, completely agree = 5	ordinal	TRUE	11865	10
Self-assessment of fitness	what score would give your fitness (from 1 to 10):	Continuous value	gaussian	TRUE	4538	6
Self-assessment of personal health	how would you rate your health, generally speaking?	poor = 1, mediocre = 2, good = 3, very good = 4, excellent = 5	ordinal	TRUE	16585	1
Smoked	have you smoked in the last 7 days?	no = 0, yes = 1	binomial	TRUE	16587	1
Sneezing	sneezing / to what extent have you had the following symptoms in the last 7 days:	not at all = 1, a little bit = 2, somewhat = 3, quite a lot = 4, very much = 5	ordinal	TRUE	17575	2
Spoke or moved slower than normal	did you speak or move more slowly than normal? or did you feel restless, jittery and could barely sit still? nearly every day? (in the last 7 days)	no = 0, yes = 1	binomial	TRUE	16625	1
Suddenly feeling warm and cold	feeling suddenly warm, then suddenly cold again / to what extent have you had the following symptoms in the last 7 days:	not at all = 1, a little bit = 2, somewhat = 3, quite a lot = 4, very much = 5	ordinal	TRUE	16633	1
Taken medication	have you taken any medications in the last 7 days?	no = 0, yes = 1	binomial	TRUE	16597	1
Thinking that a corona vaccine will have serious side effects	to what extent do you think that the corona vaccine will have serious side effects?	very rarely (less than 0.01%) = 1, rarely (0.01-0.1%) = 2, sometimes (0.1-1%) = 3, often (1-10%) = 4, very often (more than 10%) = 5	ordinal	TRUE	12474	19
Thinking that vaccines in general have serious side effects	to what extent do you think that vaccines in general have serious side effects?	very rarely (less than 0.01%) = 1, rarely (0.01-0.1%) = 2, sometimes (0.1-1%) = 3, often (1-10%) = 4, very often (more than 10%) = 5	ordinal	TRUE	12483	19
Use of public transport before coro	how often did you use public transort before the corona crisis?	never = 1, less than 1 time per month = 2, more than 1 time per month = 3, less than 4 times per week = 4, 4-7 times per week = 5, 8-10 times per week = 6, 11-14 times per week = 7, more than 14 times per week = 8	ordinal	TRUE	11856	10
Was easily tired	i was easily tired / to what extent have you experienced following in the last 7 days:	7 (no, that is not true) = 1, 6 = 2, 5 = 3, 4 = 4, 3 = 5, 2 = 6, 1 (yes, that is true) = 7	gaussian	TRUE	16617	1
Washed hands for over 20 seconds more than six times per day	how often do you wash your hands for 20 seconds or longer?	less than 3 times per day = 1, 3-6 times per day = 2, 7-10 times per day = 3, more than 10 times per day = 4	ordinal	TRUE	11839	10
Washed hands more than six times per day	how often per day do you wash your hands?	less than 3 times per day = 1, 3-6 times per day = 2, 7-10 times per day = 3, more than 10 times per day = 4	ordinal	TRUE	11857	10
Willingness to comply longer to the measure of not giving handshakes	no handshakes / how much longer are you willing to comply with the following measures?	not at all = 1, 1 month = 2, 3 months = 3, 6 months = 4, 1 year = 5, 1.5 years = 6, 2 years = 7, 3 years = 8, more than 3 years = 9, not applicable = Excluded	ordinal	TRUE	11534	10
Willingness to get vaccinated if I may adhare less strict to the measures	i am willing to get vaccinated if it means that i may adhere to less strict measures	completely disagree = 1, disagree = 2, neutral = 3, agree = 4, completely agree = 5, not applicable = Excluded	ordinal	TRUE	11552	19
Wish be in control of a situation	i like to be in control over a situation	completely disagree = 1, disagree = 2, neutral = 3, agree = 4, completely agree = 5	ordinal	TRUE	12506	15
Worried about getting sick	i worry about getting sick myself / how much have you been concerned about the corona crisis in the past 7 days?	never = 1, rarely = 2, sometimes = 3, often = 4, always or almost always = 5	ordinal	TRUE	16638	1
Worried about long duration before life returns to normal	i worry that it will be a long time before my life returns to normal / how much have you been concerned about the corona crisis in the past 7 days?	never = 1, rarely = 2, sometimes = 3, often = 4, always or almost always = 5	ordinal	TRUE	16622	1
Worried about losing job	i worry that i will lose my job / how much have you been concerned about the corona crisis in the past 7 days?	never = 1, rarely = 2, sometimes = 3, often = 4, always or almost always = 5	ordinal	TRUE	16615	1
Worried about someone close getting sick	i worry that someone close to me will get sick / how much have you been concerned about the corona crisis in the past 7 days?	never = 1, rarely = 2, sometimes = 3, often = 4, always or almost always = 5	ordinal	TRUE	16636	1
Worried about there being a shortage of medication	i am worried that there will be a shortage of medications	completely disagree = 1, disagree = 2, neutral = 3, agree = 4, completely agree = 5	ordinal	TRUE	12499	15
Worry about infecting someone else	i am worried that i infect someone else / how much have you been concerned about the corona crisis in the past 14 days?	never = 1, rarely = 2, sometimes = 3, often = 4, always or almost always = 5	ordinal	TRUE	12370	14
Worry when feeling some sensation in the body	when you feel a sensation in your body, do you worry about it?	never = 1, rarely = 2, sometimes = 3, often = 4, always or almost always = 5	ordinal	TRUE	11638	17
	(carefree) travelling abroad / since the start of the intelligent lockdown, how badly did you miss the following?	not at all = 1, not a lot = 2, neutral = 3, a lot = 4, very much = 5, not applicable = Excluded	ordinal	FALSE	9535	10
	(spontaneous) visits with family / since the start of the intelligent lockdown, how badly did/do you miss the following?	not at all = 1, not a lot = 2, neutral = 3, a lot = 4, very much = 5, not applicable = Excluded	ordinal	FALSE	11632	10
	(spontaneous) visits with friends / since the start of the intelligent lockdown, how badly did/do you miss the following?	not at all = 1, not a lot = 2, neutral = 3, a lot = 4, very much = 5, not applicable = Excluded	ordinal	FALSE	11684	10
	keep a distance of 1.5 meter / how much longer are you willing to comply with the following measures?	not at all = 1, 1 month = 2, 3 months = 3, 6 months = 4, 1 year = 5, 1.5 years = 6, 2 years = 7, 3 years = 8, more than 3 years = 9, not applicable = Excluded	ordinal	FALSE	11587	10
	keep a distance of 1.5 meter / how well could you comply with the following measures in practice?	never = 1, rarely = 2, sometimes = 3, often = 4, always = 5, not applicable = Excluded	ordinal	FALSE	11832	10
	keep a distance of 1.5 meter / i comply with the following measures:	no, i did this before but not anymore = 0, no, i never did = 0, yes, since the corona crisis = 1, yes, i have always done this = Excluded, not applicable = Excluded	binomial	FALSE	11116	10
	christmas day / with how many people, older than 12, outside your own household, did you celebrate the following holidays?	none = 1, 1 = 2, 2 = 3, 3 = 4, 4 = 5, 5 = 6, 6 = 7, 7 = 8, 8 = 9, 9 = 10, 10 or more = 11	gaussian	FALSE	12499	19
	wash hands for 20 seconds / how much longer are you willing to comply with the following measures?	not at all = 1, 1 month = 2, 3 months = 3, 6 months = 4, 1 year = 5, 1.5 years = 6, 2 years = 7, 3 years = 8, more than 3 years = 9, not applicable = Excluded	ordinal	FALSE	11461	10
	boxing day / with how many people, older than 12, outside your own household, did you celebrate the following holidays?	none = 1, 1 = 2, 2 = 3, 3 = 4, 4 = 5, 5 = 6, 6 = 7, 7 = 8, 8 = 9, 9 = 10, 10 or more = 11	gaussian	FALSE	12498	19
	variety in daily life / since the start of the intelligent lockdown, how badly did you miss the following?	not at all = 1, not a lot = 2, neutral = 3, a lot = 4, very much = 5, not applicable = Excluded	ordinal	FALSE	11304	10
	alert / to what extent have you felt this way in the past 14 days?	barely or not at all = 1, somewhat = 2, moderately = 3, quite strongly = 4, to a very high extent = 5	ordinal	FALSE	13755	8
	if hotels, restaurants and bars are forced to close earlier than i am used to, then i will visit people at home more often	completely disagree = 1, disagree = 2, somewhat disagree = 3, neutral = 4, somewhat agree = 5, agree = 6, completely agree = 7	ordinal	FALSE	12357	14
	if a second wave occurs, which of the following scenarios would you prefer?	let the virus roam freely (no lockdown) = 0, maximum control (intelligant lockdown) = 1, maximum containment (total lockdown) = 2, no opinion = Excluded, other = Excluded	ordinal	FALSE	10686	10
	are you prepared to receive more people at home than advised?	no, i make no exceptions = 0, yes, for christmas and for new year's eve = 1, yes, just for christmas = 1, yes, just for new year's eve = 1, yes, i am (always) prepared to do this = 1	binomial	FALSE	11625	17
	have you been tested for coronavirus (covid-19)?	no = 0, yes = 1	binomial	FALSE	16595	1
	have you been on vacation in the period of march 2020 until and including june 2020?	no = 0, yes = 1	binomial	FALSE	11806	10
	are you planning on getting the flushot this year, or have you already received it?	no = 0, yes = 1, not applicable = Excluded, i do not know yet = Excluded	binomial	FALSE	11668	15
	went out to get groceries / how well could you comply with the 1.5 meter rule when you...	very difficult = 1, difficult = 2, neutral = 3, easy = 4, very easy = 5, not applicable = Excluded	ordinal	FALSE	11569	10
	i find the communication of corona measures clear	completely disagree = 1, disagree = 2, neutral = 3, agree = 4, completely agree = 5	ordinal	FALSE	12503	15
	the government does not take the mental health of the population sufficiently into account during the corona crisis	completely disagree = 1, disagree = 2, neutral = 3, agree = 4, completely agree = 5	ordinal	FALSE	12504	15
	do you think there will be a vaccine?	no = 0, yes = 1, i don't know = Excluded	binomial	FALSE	9750	10
	diarrhea / to what extent have you had the following symptoms in the last 7 days:	not at all = 1, a little bit = 2, somewhat = 3, quite a lot = 4, very much = 5	ordinal	FALSE	17830	3
	diarrhea or stomach pain / to what extent have you had the following symptoms in the last 7 days:	not at all = 1, a little bit = 2, somewhat = 3, quite a lot = 4, very much = 5	ordinal	FALSE	16585	1
	diphtheria / could you indicate which (childhood) diseases you have had?	no = 0, yes = 1, i do not know = Excluded	binomial	FALSE	10222	11
	avoid crowded places / how much longer are you willing to comply with the following measures?	not at all = 1, 1 month = 2, 3 months = 3, 6 months = 4, 1 year = 5, 1.5 years = 6, 2 years = 7, 3 years = 8, more than 3 years = 9, not applicable = Excluded	ordinal	FALSE	11300	10
	avoid crowded places / how well could you comply with the following measures in practice?	never = 1, rarely = 2, sometimes = 3, often = 4, always = 5, not applicable = Excluded	ordinal	FALSE	11555	10
	avoid crowded places / i comply with the following measures:	no, i did this before but not anymore = 0, no, i never did = 0, yes, since the corona crisis = 1, not applicable = Excluded, yes, i have always done this = Excluded	binomial	FALSE	10109	10
	went out to get some fresh air / how well could you comply with the 1.5 meter rule when you...	very difficult = 1, difficult = 2, neutral = 3, easy = 4, very easy = 5, not applicable = Excluded	ordinal	FALSE	11555	10
	numbness or tingling somewhere in your body / to what extent have you had the following symptoms in the last 7 days:	not at all = 1, a little bit = 2, somewhat = 3, quite a lot = 4, very much = 5	ordinal	FALSE	16635	1
	will you go on a wintersports vacation within a year?	no = 0, yes = 1, i do not know = Excluded	binomial	FALSE	10843	10
	will you let yourself be vaccinated against covid-19?	certainly not = 1, probably not = 2, probably = 3, certainly = 4, i do not know yet = Excluded	ordinal	FALSE	11590	19
	have you changed your vacation plans due to the corona pandemic?	no = 0, yes = 1	binomial	FALSE	11803	10
	herpes zoster / could you indicate which (childhood) diseases you have had?	no = 0, yes = 1, i do not know = Excluded	binomial	FALSE	10803	11
	do you have vacation plans (other than wintersports) for the months of december and/or january?	no = 0, yes = 1, i do not know yet = Excluded	binomial	FALSE	11274	17
	do you intend to be tested when you experience severe symptoms?	no = 0, yes = 1, i don't know = Excluded	binomial	FALSE	11464	10
	did you divide your christmas break visits over multiple days because of the corona measures?	no = 0, yes = 1	binomial	FALSE	11201	19
	do you have a (foster)child or (foster)children aged 18 years or younger?	no = 0, yes = 1	binomial	FALSE	11855	10
	do you have a (foster)child or (foster)children aged 18 years or younger?	no = 0, yes = 1	binomial	FALSE	12235	14
	do you have a (foster)child or (foster)children aged 18 years or younger?	no = 0, yes = 1	binomial	FALSE	12508	15
	do you have a chronic health condition?	no = 0, yes = 1	binomial	FALSE	16084	1
	has someone you live with tested positive for a covid-19 infection?	no = 0, yes = 1	binomial	FALSE	16574	1
	has someone you live with been told by a doctor that they might have covid-19?	no = 0, yes = 1	binomial	FALSE	16568	1
	do you wear a face mask?	no = 0, yes = 1	binomial	FALSE	11867	10
	did you get a flu shot in the past year?	no = 0, yes = 1, i do not know = Excluded	binomial	FALSE	16549	1
	have you considered hurting yourself, wished you were dead, or had suicidal thoughts? (in the last 7 days)	no = 0, yes = 1	binomial	FALSE	16450	1
	have you had contact with someone who tested positive for covid-19? this means physical contact rather than by, e.g., telephone.	not that i know of = 0, yes = 1	binomial	FALSE	16574	1
	have you received a new diagnosis for a (chronic) disease since april?	no = 0, yes = 1	binomial	FALSE	12376	14
	do you have one or more household members?	no = 0, yes = 1	binomial	FALSE	17571	2
	has a doctor told you that you probably have (had) a coronavirus/covid-19 infection?	no = 0, yes = 1	binomial	FALSE	15475	1
	it is good that the government listens to the public opinion and adjusts the corona measures accordingly	completely disagree = 1, disagree = 2, neutral = 3, agree = 4, completely agree = 5	ordinal	FALSE	12505	15
	the pre-defined roadmap for corona measures gives me clarity	completely disagree = 1, disagree = 2, neutral = 3, agree = 4, completely agree = 5	ordinal	FALSE	12492	15
	how important do you think healthy eating is compared to the period before the covid-19 crisis?	much less important = 1, less important = 2, just as important = 3, more important = 4, much more important = 5	ordinal	FALSE	16582	1
	how healthy are you eating compared to the period before the covid-19 crisis?	much less healthy = 1, less healthy = 2, just as healthy = 3, more healthy = 4, much more healthy = 5	ordinal	FALSE	16597	1
	how long do you think the pandemic will continue?	less than 3 months = 1, 3 months = 2, 6 months = 3, 1 year = 4, 1.5 years = 5, 2 years = 6, 3 years = 7, more than 3 years = 8, i don't know = Excluded	ordinal	FALSE	9886	10
	how socially isolated have you felt in the last 7 days?	10 (extreme social isolation) = 1, 9 = 2, 8 = 3, 7 = 4, 6 = 5, 5 = 6, 4 = 7, 3 = 8, 2 = 9, 1 (no social isolation) = 10	gaussian	FALSE	15991	1
	how long are you prepared to stay in a complete lockdown (i.e. only go out of the house for groceries and critical jobs) if this will save lifes?	less than 1 week = 1, 1 week = 2, 2 weeks = 3, 3 weeks = 4, 1 month = 5, 1.5 months = 6, 2 months = 7, 2.5 months = 8, 3 months = 9, more than 3 months = 10, i am not prepared to go into complete lockdown = 11	ordinal	FALSE	12440	15
	wet cough / to what extent have you had the following symptoms in the last 7 days:	not at all = 1, a little bit = 2, somewhat = 3, quite a lot = 4, very much = 5	ordinal	FALSE	16626	1
	cough/sneeze in elbow / how much longer are you willing to comply with the following measures?	not at all = 1, 1 month = 2, 3 months = 3, 6 months = 4, 1 year = 5, 1.5 years = 6, 2 years = 7, 3 years = 8, more than 3 years = 9, not applicable = Excluded	ordinal	FALSE	11438	10
	cough/sneeze in elbow / how well could you comply with the following measures in practice?	never = 1, rarely = 2, sometimes = 3, often = 4, always = 5, not applicable = Excluded	ordinal	FALSE	11653	10
	cough/sneeze in elbow / i comply with the following measures:	no, i never did = 0, no, i did this before but not anymore = 0, yes, since the corona crisis = 1, not applicable = Excluded, yes, i have always done this = Excluded	binomial	FALSE	8987	10
	how many guests do you think you could responsibly receive in your home for christmas and/or new year's eve?	0 = 0, 1 = 1, 2 = 2, 3 = 3, 4 = 4, 5 = 5, 6 = 6, 7 = 7, 8 = 8, 9 = 9, 10 = 10, 11-15 = 11, 16-20 = 12, 21-25 = 13, 26-30 = 14, more than 30 persons = 15	ordinal	FALSE	11597	17
	on average, how many hours per week do you work on location?	Continuous value	gaussian	FALSE	3505	19
	on average, how many hours per week do you work from home?	Continuous value	gaussian	FALSE	2049	11
	how many hours per week did you work on average in the past month?	Continuous value	gaussian	FALSE	7439	8
	how many different people, older than 65, outside your own household, did you visit/receive as guests in total during christmas break?	none = 1, 1-5 = 2, 6-10 = 3, 11-15 = 4, 16-20 = 5, 21-25 = 6, 26-30 = 7, 31-40 = 8, 41 or more = 9	ordinal	FALSE	12470	19
	i consider the positive sides of the situation / what do you generally think when something bad happened to you?	completely disagree = 1, disagree = 2, neutral = 3, agree = 4, completely agree = 5	ordinal	FALSE	11871	10
	i am afraid to be alone at christmas	totally disagree = 1, disagree = 2, somewhat disagree = 3, neutral = 4, somewhat agree = 5, agree = 6, totally agree = 7	ordinal	FALSE	11638	17
	i am afraid to be alone at new year's eve	totally disagree = 1, disagree = 2, somewhat disagree = 3, neutral = 4, somewhat agree = 5, agree = 6, totally agree = 7	ordinal	FALSE	11637	17
	i am prepared to strictly follow all governmental corona measures to reduce the number of infections	10 (no, not prepared at all) = 1, 9 = 2, 8 = 3, 7 = 4, 6 = 5, 5 = 6, 4 = 7, 3 = 8, 2 = 9, 1 (yes, fully prepared) = 10	gaussian	FALSE	12378	15
	i am prepared to violate corona measures in order to celebrate christmas or new year's even the way i am used to	totally disagree = 1, disagree = 2, somewhat disagree = 3, neutral = 4, somewhat agree = 5, agree = 6, totally agree = 7	ordinal	FALSE	11632	17
	i am prepared to skip this year's celebration of christmas and new year's eve because of the corona crisis	totally disagree = 1, disagree = 2, somewhat disagree = 3, neutral = 4, somewhat agree = 5, agree = 6, totally agree = 7	ordinal	FALSE	11644	17
	i am convinced that facemasks contribute to stop the spread of the corona virus	completely disagree = 1, disagree = 2, neutral = 3, agree = 4, completely agree = 5	ordinal	FALSE	12501	15
	i am aware of all current corona measures from the government	completely disagree = 1, disagree = 2, neutral = 3, agree = 4, completely agree = 5	ordinal	FALSE	12504	15
	i only visit a fixed group of people / i take these extra measures for myself:	no, i did this before but not anymore = 0, no, i never did = 0, yes, since the corona crisis = 1, not applicable = Excluded, i prefer not to say = Excluded, yes, i have always done this = Excluded	binomial	FALSE	9538	14
	i think that a pleasant celebration of christmas and new year's eve can be achieved within the constraints of the corona measures	totally disagree = 1, disagree = 2, somewhat disagree = 3, neutral = 4, somewhat agree = 5, agree = 6, totally agree = 7	ordinal	FALSE	11641	17
	i think that the quality of healthcare is suffering due to the reduced capacity for regular healthcare	completely disagree = 1, disagree = 2, neutral = 3, agree = 4, completely agree = 5	ordinal	FALSE	12503	15
	i wear gloves in public places / i take these extra measures for myself:	no, i did this before but not anymore = 0, no, i never did = 0, yes, since the corona crisis = 1, not applicable = Excluded, yes, i have always done this = Excluded, i prefer not to say = Excluded	binomial	FALSE	9934	10
	i do not need to be vaccinated if i already had a serious form of corona	completely disagree = 1, disagree = 2, neutral = 3, agree = 4, completely agree = 5, not applicable = Excluded	ordinal	FALSE	11208	19
	i keep a distance while wearing a facemask	no = 0, yes = 1, i do not know = Excluded, not applicable = Excluded	binomial	FALSE	11629	15
	i can get corona despite a covid-19 vaccination	completely disagree = 1, disagree = 2, neutral = 3, agree = 4, completely agree = 5, not applicable = Excluded	ordinal	FALSE	12110	19
	i can transmit corona despite a covid-19 vaccination	completely disagree = 1, disagree = 2, neutral = 3, agree = 4, completely agree = 5, not applicable = Excluded	ordinal	FALSE	12082	19
	i am worried for another reason / how much have you been concerned about the corona crisis in the past 7 days?	never = 1, rarely = 2, sometimes = 3, often = 4, always or almost always = 5	ordinal	FALSE	16365	1
	i notice that i am kept well-informed about the current corona measures	completely disagree = 1, disagree = 2, neutral = 3, agree = 4, completely agree = 5	ordinal	FALSE	12506	15
	i take the vaccine to protect myself	completely disagree = 1, disagree = 2, neutral = 3, agree = 4, completely agree = 5, not applicable = Excluded	ordinal	FALSE	10998	19
	i get the help and support i need from my neighbors, family and/or friends (in the last 7 days)	totally disagree = 1, somewhat disagree = 2, neutral = 3, somewhat agree = 4, totally agree = 5	ordinal	FALSE	16628	1
	i try to get advice or help from others about what to do / what do you generally think when something bad happened to you?	completely disagree = 1, disagree = 2, neutral = 3, agree = 4, completely agree = 5	ordinal	FALSE	11866	10
	i avoid cultural institutions (musea, theater, cinema) / i take these extra measures for myself:	no, i did this before but not anymore = 0, no, i never did = 0, yes, since the corona crisis = 1, yes, i have always done this = Excluded, not applicable = Excluded, i prefer not to say = Excluded	binomial	FALSE	10328	10
	i avoid services from contact professionals (hairdresser/masseur/physical therapist/driving instructor etc.) / i take these extra measures for myself:	no, i never did = 0, no, i did this before but not anymore = 0, yes, since the corona crisis = 1, yes, i have always done this = Excluded, i prefer not to say = Excluded, not applicable = Excluded	binomial	FALSE	11081	10
	i avoid markets / i take these extra measures for myself:	no, i did this before but not anymore = 0, no, i never did = 0, yes, since the corona crisis = 1, yes, i have always done this = Excluded, i prefer not to say = Excluded, not applicable = Excluded	binomial	FALSE	9985	10
	i avoid shops / i take these extra measures for myself:	no, i did this before but not anymore = 0, no, i never did = 0, yes, since the corona crisis = 1, i prefer not to say = Excluded, not applicable = Excluded, yes, i have always done this = Excluded	binomial	FALSE	11620	10
	i expect that i will learn something positive for my own life from the corona pandemic	completely disagree = 1, disagree = 2, neutral = 3, agree = 4, completely agree = 5	ordinal	FALSE	11871	10
	i feel connected to my neighbors, family and/or friends (in the last 7 days)	totally disagree = 1, somewhat disagree = 2, neutral = 3, somewhat agree = 4, totally agree = 5	ordinal	FALSE	16638	1
	i would mind it if i infected someone else with covid-19	not at all = 1, not = 2, neutral = 3, a lot = 4, very much = 5	ordinal	FALSE	11856	10
	i would not want to be one of the firsts to receive the vaccine	completely disagree = 1, disagree = 2, neutral = 3, agree = 4, completely agree = 5, not applicable = Excluded	ordinal	FALSE	11818	19
	has someone close to you died of a covid-19 infection?	no = 0, yes = 1	binomial	FALSE	16586	1
	has your medication use changed in the last 4 months? please include over-the-counter medication, such as cough syrup and paracetamol	no = 0, yes = 1	binomial	FALSE	12363	14
	were one or more of your medical treatments postponed in the fall due to corona?	no = 0, yes = 1, i do not remember = Excluded	binomial	FALSE	11518	17
	were one or more of your medical treatments postponed in the spring due to corona?	no = 0, yes = 1, i do not remember = Excluded	binomial	FALSE	11483	17
	is/are your household member(s) under 19 years of age your (foster)child(ren)?	no = 0, both yes and no = 1, yes = 1	binomial	FALSE	4700	1
	pertussis / could you indicate which (childhood) diseases you have had?	no = 0, yes = 1, i do not know = Excluded	binomial	FALSE	10189	11
	fever (38 degrees or higher) / to what extent have you had the following symptoms in the last 7 days:	not at all = 1, a little bit = 2, somewhat = 3, quite a lot = 4, very much = 5	ordinal	FALSE	16614	1
	do you feel despondent when you thing of the period of time before everything is back to normal?	no = 1, sometimes = 2, yes = 3	ordinal	FALSE	11860	10
	will you be vaccinated against covid-19 when a vaccine becomes available?	no = 0, maybe = 1, yes = 3, i don't know = Excluded	ordinal	FALSE	10508	10
	runny nose / to what extent have you had the following symptoms in the last 7 days:	not at all = 1, a little bit = 2, somewhat = 3, quite a lot = 4, very much = 5	ordinal	FALSE	16637	1
	no visits with anyone in a high risk group (70 years and older and/or health issues) / how much longer are you willing to comply with the following measures?	not at all = 1, 1 month = 2, 3 months = 3, 6 months = 4, 1 year = 5, 1.5 years = 6, 2 years = 7, 3 years = 8, more than 3 years = 9, not applicable = Excluded	ordinal	FALSE	10182	10
	no visits with anyone in a high risk group (70 years and older and/or health issues) / how well could you comply with the following measures in practice?	never = 1, rarely = 2, sometimes = 3, often = 4, always = 5, not applicable = Excluded	ordinal	FALSE	10024	10
	stop playing sports inside / should the government decide to go back into an intelligent lockdown, i am prepared to complay with the following measures:	completely disagree = 1, disagree = 2, somewhat disagree = 3, neutral = 4, somewhat agree = 5, agree = 6, completely agree = 7, not applicable = Excluded	ordinal	FALSE	9548	10
	stop gathering socially with more than 3 persons at a time / should the government decide to go back into an intelligent lockdown, i am prepared to complay with the following measures:	completely disagree = 1, disagree = 2, somewhat disagree = 3, neutral = 4, somewhat agree = 5, agree = 6, completely agree = 7, not applicable = Excluded	ordinal	FALSE	11625	10
	the carefree meeting with people / since the start of the intelligent lockdown, how badly did/do you miss the following?	not at all = 1, not a lot = 2, neutral = 3, a lot = 4, very much = 5, not applicable = Excluded	ordinal	FALSE	11731	10
	i think that in the long run, society will change for the better due to the corona pandemic	completely disagree = 1, disagree = 2, neutral = 3, agree = 4, completely agree = 5	ordinal	FALSE	11870	10
	new year's eve / with how many people, older than 12, outside your own household, did you celebrate the following holidays?	none = 1, 1 = 2, 2 = 3, 3 = 4, 4 = 5, 5 = 6, 6 = 7, 7 = 8, 8 = 9, 9 = 10, 10 or more = 11	gaussian	FALSE	12496	19
	use paper tissues / how much longer are you willing to comply with the following measures?	not at all = 1, 1 month = 2, 3 months = 3, 6 months = 4, 1 year = 5, 1.5 years = 6, 2 years = 7, 3 years = 8, more than 3 years = 9, not applicable = Excluded	ordinal	FALSE	10913	10
	use paper tissues / how well could you comply with the following measures in practice?	never = 1, rarely = 2, sometimes = 3, often = 4, always = 5, not applicable = Excluded	ordinal	FALSE	11197	10
	use paper tissues / i comply with the following measures:	no, i did this before but not anymore = 0, no, i never did = 0, yes, since the corona crisis = 1, not applicable = Excluded, yes, i have always done this = Excluded	binomial	FALSE	3925	10
	pain when breathing / to what extent have you had the following symptoms in the last 7 days:	not at all = 1, a little bit = 2, somewhat = 3, quite a lot = 4, very much = 5	ordinal	FALSE	16639	1
	pneumococcus / could you indicate which (childhood) diseases you have had?	no = 0, yes = 1, i do not know = Excluded	binomial	FALSE	9772	11
	polio / could you indicate which (childhood) diseases you have had?	no = 0, yes = 1, i do not know = Excluded	binomial	FALSE	11422	11
	red, painful or itchy eyes / to what extent have you had the following symptoms in the last 7 days:	not at all = 1, a little bit = 2, somewhat = 3, quite a lot = 4, very much = 5	ordinal	FALSE	16407	1
	has the amount of household members or the composition of your household changed since the last time that we asked you about your household composition?	no = 0, yes = 1	binomial	FALSE	11856	10
	i do muscle and bone strengthening exercises, such as nordic walking, jumping rope or weight training:	less than in the period before the covid-19 crisis = 1, just as much as in the period before the covid-19 crisis = 2, more than in the period before the covid-19 crisis = 3	ordinal	FALSE	16513	1
	spontaneously going out for dinner/spend time on a terrace/making a day trip/going to the cinema / since the start of the intelligent lockdown, how badly did/do you miss the following?	not at all = 1, not a lot = 2, neutral = 3, a lot = 4, very much = 5, not applicable = Excluded	ordinal	FALSE	11598	10
	tetanus / could you indicate which (childhood) diseases you have had?	no = 0, yes = 1, i do not know = Excluded	binomial	FALSE	10590	11
	stay home in case of cold symptoms / how much longer are you willing to comply with the following measures?	not at all = 1, 1 month = 2, 3 months = 3, 6 months = 4, 1 year = 5, 1.5 years = 6, 2 years = 7, 3 years = 8, more than 3 years = 9, not applicable = Excluded	ordinal	FALSE	11334	10
	tuberculosis / could you indicate which (childhood) diseases you have had?	no = 0, yes = 1, i do not know = Excluded	binomial	FALSE	11245	11
	determined / to what extent have you felt this way in the past 14 days?	barely or not at all = 1, somewhat = 2, moderately = 3, quite strongly = 4, to a very high extent = 5	ordinal	FALSE	13746	8
	loss of sense of smell or taste / to what extent have you had the following symptoms in the last 7 days:	not at all = 1, a little bit = 2, somewhat = 3, quite a lot = 4, very much = 5	ordinal	FALSE	16530	1
	avoid (large-scale) events (festivals, soccer matches) / should the government decide to go back into an intelligent lockdown, i am prepared to complay with the following measures:	completely disagree = 1, disagree = 2, somewhat disagree = 3, neutral = 4, somewhat agree = 5, agree = 6, completely agree = 7, not applicable = Excluded	ordinal	FALSE	9960	10
	avoid cultural institutions (musea, theater, cinema) / should the government decide to go back into an intelligent lockdown, i am prepared to complay with the following measures:	completely disagree = 1, disagree = 2, somewhat disagree = 3, neutral = 4, somewhat agree = 5, agree = 6, completely agree = 7, not applicable = Excluded	ordinal	FALSE	11532	10
	avoid services from contact professionals (hairdresser/masseur/physical therapist/driving instructor etc.) / should the government decide to go back into an intelligent lockdown, i am prepared to comply with the following measures:	completely disagree = 1, disagree = 2, somewhat disagree = 3, neutral = 4, somewhat agree = 5, agree = 6, completely agree = 7, not applicable = Excluded	ordinal	FALSE	11657	10
	avoid bars and restaurants / should the government decide to go back into an intelligent lockdown, i am prepared to complay with the following measures:	completely disagree = 1, disagree = 2, somewhat disagree = 3, neutral = 4, somewhat agree = 5, agree = 6, completely agree = 7, not applicable = Excluded	ordinal	FALSE	11671	10
	do you expect this christmas to be more stressful than previous years?	veel minder stressvol = 1, beetje minder stressvol = 2, even stressvol = 3, beetje stressvoller = 4, veel stressvoller = 5	ordinal	FALSE	11552	17
	the freedom to go where i want / since the start of the intelligent lockdown, how badly did you miss the following?	not at all = 1, not a lot = 2, neutral = 3, a lot = 4, very much = 5, not applicable = Excluded	ordinal	FALSE	11734	10
	when did you go into quarantine or isolation? / you say you were tested. did you go into quarantine or isolation?	prior to requesting the test, because i had symptoms= 1, when requesting the test = 2, immediately after the test result = 3, one day after the test result = 4, two days after the test result = 5, three days after the test result = 6, four days after the test result = 7, five days after the test result = 9, other = 11	gaussian	FALSE	444	16
	when do you expect to be vaccinated at the latest?	before the end of January = 1, before the end of February = 2, before the end of March = 3, before the end of April = 4, before the end of May = 5, before the end of June = 6, before the end of July = 7, before the end of August = 8, before the end of September = 9, before the end of October = 10, before the end of November = 11, before the end of December = 12, in 2022 at the earliest = 13, Neve…	ordinal	FALSE	10993	19
	what is according to you the optimal division between health- and economic interests?	1 (health interests) = 1, 2 = 2, 3 = 3, 4 = 4, 5 = 5, 6 = 6, 7 = 7, 8 = 8, 9 = 9, 10 (economical interests) = 10	gaussian	FALSE	12441	15
	how do you generally feel about christmas?	not sociable/pleasant at all = 1, not very sociable/pleasant = 2, sociable/pleasant = 3, a bit sociable/pleasant = 4, very sociable/pleasant = 5	ordinal	FALSE	11637	17
	chickenpox / could you indicate which (childhood) diseases you have had?	no = 0, yes = 1, i do not know = Excluded	binomial	FALSE	9666	11
	what situation applies to you? / do you have a (foster)child or (foster)children in higher education that do(es) not live at home?	i currently do not see my (foster)child(ren) who are not living at home = 0, i see my (foster)child(ren) who are not living at home only at 1.5 meter distance = 1, i see my (foster)child(ren) who are not living at home within 1.5 meter distance = 1	binomial	FALSE	1178	14
	does one of your household members have a critical job? (as defined by the government.)	no = 0, yes = 1	binomial	FALSE	13647	1
	receive as few visitors as possible (max. 3 at a time) / how much longer are you willing to comply with the following measures?	not at all = 1, 1 month = 2, 3 months = 3, 6 months = 4, 1 year = 5, 1.5 years = 6, 2 years = 7, 3 years = 8, more than 3 years = 9, not applicable = Excluded	ordinal	FALSE	11260	10
	receive as few visitors as possible (max. 3 at a time) / how well could you comply with the following measures in practice?	never = 1, rarely = 2, sometimes = 3, often = 4, always = 5, not applicable = Excluded	ordinal	FALSE	11197	10
	receive as few visitors as possible (max. 3 at a time) / i comply with the following measures:	no, i did this before but not anymore = 0, no, i never did = 0, yes, since the corona crisis = 1, yes, i have always done this = Excluded, not applicable = Excluded	binomial	FALSE	11243	10
	stay home as much as possible / how much longer are you willing to comply with the following measures?	not at all = 1, 1 month = 2, 3 months = 3, 6 months = 4, 1 year = 5, 1.5 years = 6, 2 years = 7, 3 years = 8, more than 3 years = 9, not applicable = Excluded	ordinal	FALSE	10929	10
	stay home as much as possible / how well could you comply with the following measures in practice?	never = 1, rarely = 2, sometimes = 3, often = 4, always = 5, not applicable = Excluded	ordinal	FALSE	10552	10
	stay home as much as possible / i comply with the following measures:	no, i did this before but not anymore = 0, no, i never did = 0, yes, since the corona crisis = 1, not applicable = Excluded, yes, i have always done this = Excluded	binomial	FALSE	11267	10
