# Supplementary material for: Increased genetic contribution to wellbeing during the COVID-19 pandemic
Source: PLoS Genet. 2022 May 19;18(5):e1010135. doi: 10.1371/journal.pgen.1010135 (PMC9119461; doi:10.1371/journal.pgen.1010135)
Supplement: S6 Table — The Z-Scores for baseline associations between polygenic scores (columns), and outcome items (rows). Some questions are specific to the context of a broader question or heading. In these cases, the overarching question or heading is separated from the specific question by a ’/’. (XLSX) [file pgen.1010135.s006.xlsx]

## Sheet: S6_Table
S6 Table: Baseline association Z-scores
The Z-Scores for baseline associations between polygenic scores (columns), and outcome items (rows). Some questions are specific to the context of a broader question or heading. In these cases, the overarching question or heading is separated from the specific question by a '/'.
Question	Accelerometer-based physical activity	Anxiety/tension	Autism spectrum disorder (ASD)	BMI	Tabacco use	COVID-19 severity	COVID-19 susceptibility	Depression	Alcohol use	Educational attainment	General risk tolerance	Life satisfaction	Moderate to vigorous physical activity (MVPA)	Neuroticism	Obsessive compulsive disorder (OCD)	Schizophrenia	Worry/vulnerability
(carefree) travelling abroad / since the start of the intelligent lockdown, how badly did you miss the following?	0.407956	0.677792	1.27118	0.197953	-0.585764	-2.48198	-1.63897	1.21686	0.506885	-0.917568	0.670117	-2.28519	0.157956	2.25586	-1.28712	-0.453654	-0.378309
(spontaneous) visits with family / since the start of the intelligent lockdown, how badly did/do you miss the following?	0.136604	-0.536475	0.161349	2.72261	-0.0923246	-1.325	1.31107	0.141989	-0.947532	-1.21635	-0.779111	1.00726	0.0323208	0.275305	-0.81122	-1.36147	1.44458
(spontaneous) visits with friends / since the start of the intelligent lockdown, how badly did/do you miss the following?	-0.14035	-2.71494	0.302686	3.85825	-0.12209	-0.94294	1.13603	0.979939	-1.04904	-1.05009	1.00599	0.796531	0.522739	0.282964	-0.373116	-2.61891	-0.788469
a feeling of heaviness in your arms or legs / to what extent have you had the following symptoms in the last 7 days:	-1.11269	0.862507	0.673453	1.83896	1.69921	0.457878	1.04943	4.56807	0.849995	-2.93164	1.50726	-6.04062	0.802518	5.68029	0.603091	2.73859	0.670846
a lump in your throat / to what extent have you had the following symptoms in the last 7 days:	-0.561683	0.881881	2.09506	0.917839	1.81752	3.98666	1.74075	3.28873	0.086676	-0.31615	1.50874	-4.68264	2.14782	3.49593	0.506861	2.69939	0.63901
active / to what extent have you felt this way in the past 14 days?	5.24485	0.52714	-0.117606	-2.72588	-1.09602	-0.64627	-0.252466	-2.27256	-0.110003	5.40698	2.19032	4.27236	3.34955	-2.58508	0.891311	-2.46247	-0.489477
afraid / to what extent have you felt this way in the past 14 days?	-0.431582	3.92427	2.5003	0.308031	-1.75905	-0.0810271	1.37412	5.57803	0.862614	0.672619	-0.477464	-7.94953	2.0091	8.75392	1.09753	4.70923	6.52231
after a high-risk event i do not visit any vulnerable people for the next 10 days	-0.0446533	-0.217769	-2.84648	1.71885	-0.097393	1.01801	2.84886	0.509264	0.255746	-5.99707	0.557692	1.11225	2.77044	0.53771	-1.36448	1.11134	-0.644421
alert / to what extent have you felt this way in the past 14 days?	0.0245656	0.395613	0.559951	0.57239	0.905398	0.318511	1.33957	0.0232929	-1.84815	1.6505	1.34825	1.48281	0.339606	-0.0959282	1.25989	-1.50868	-0.193402
all efforts should be taken to avoid companies going bankrupt as a direct result of the corona measures	-1.78538	1.04001	-3.80994	2.10863	0.396977	0.980063	3.21293	0.77091	0.0338676	-9.73884	-0.144186	-0.770417	1.75833	1.21422	-1.30422	-0.753012	0.214459
are you planning on getting the flushot this year, or have you already received it?	-1.624	2.21169	-0.45268	0.666976	1.62404	3.09562	1.1874	2.25961	-1.57637	-0.738935	-2.51099	-1.13866	0.170328	1.30713	1.32736	0.752527	2.11655
are you planning to go on a wintersports vacation within the next half year?	-0.262853	-0.561478	-0.559344	-0.029736	-0.669184	-0.987588	-0.0972863	-1.62308	3.36705	3.9274	4.94208	1.67193	0.561596	-1.16111	-1.04751	1.04623	0.192044
are you prepared to receive more people at home than advised?	-0.931324	-0.366697	-0.743404	1.75475	0.383961	0.258646	0.967379	-2.78979	2.65605	2.15956	2.66847	2.51374	-0.103338	-1.41424	-0.898017	-0.721021	-0.0545098
ashamed / to what extent have you felt this way in the past 14 days?	1.73456	0.61268	0.126512	1.07525	-0.62124	0.0987473	0.0789124	0.777979	0.459666	2.10304	1.05256	-2.9312	0.373449	4.41481	-0.197899	1.18127	5.00048
attentive / to what extent have you felt this way in the past 14 days?	1.26528	-0.484411	2.06883	-3.13652	-0.361085	0.219691	0.421201	-0.413773	-0.482312	8.80135	1.98437	2.49665	0.211394	-2.77817	0.953969	0.458854	-0.690069
avoid (large-scale) events (festivals, soccer matches) / should the government decide to go back into an intelligent lockdown, i am prepared to complay with the following measures:	-2.25531	1.4	0.804474	-1.90402	-1.63176	0.94028	-0.823849	3.29816	-2.77735	3.37536	-1.69686	-2.02607	0.160588	0.411232	-0.751359	2.14819	4.32382
avoid bars and restaurants / should the government decide to go back into an intelligent lockdown, i am prepared to complay with the following measures:	-0.0405562	-0.557736	-0.146821	-1.76056	-1.38135	0.741962	-0.579096	3.09704	-3.90419	0.0978662	-2.47358	-1.34597	-1.20076	0.53607	0.213873	1.26381	1.40966
avoid crowded places / how much longer are you willing to comply with the following measures?	-2.44715	1.27621	1.45651	-0.521004	-0.463409	0.0695669	-0.843084	3.73598	-2.6279	4.18363	-2.21569	-1.80991	-1.35451	0.796033	0.0644304	4.12453	1.08942
avoid crowded places / how well could you comply with the following measures in practice?	-0.65258	1.09723	-1.1393	-1.57788	0.402706	1.86657	0.289174	1.34277	-3.07698	0.241545	-0.00898559	0.355565	-0.434347	-0.963682	-1.15879	1.89908	0.563334
avoid crowded places / i comply with the following measures:	-0.651021	1.07909	0.548918	0.150596	-1.73871	0.574141	0.953151	1.37342	-3.31887	2.00481	-3.77034	-0.958052	-3.06377	1.08537	-0.0586604	0.451644	1.45197
avoid cultural institutions (musea, theater, cinema) / should the government decide to go back into an intelligent lockdown, i am prepared to complay with the following measures:	-0.407423	-0.201205	-0.278054	-0.509826	-0.954118	0.456874	-0.289997	3.16952	-2.55073	-1.24737	-2.30682	-1.43137	-1.27009	0.826823	-1.01796	0.874342	1.93681
avoid services from contact professionals (hairdresser/masseur/physical therapist/driving instructor etc.) / should the government decide to go back into an intelligent lockdown, i am prepared to comply with the following measures:	-1.20664	0.00287373	-0.438711	-1.29721	-0.926257	1.52624	1.05735	2.14173	-1.30246	-0.612814	-0.569319	-0.504491	-0.195969	0.382171	0.117295	2.42618	1.32256
before the corona crisis, how many minutes of (moderately) intense activity did you do each week (e.g. walking, biking or running)?	5.3248	2.23741	-0.184028	-4.57526	-1.51204	-1.2165	-1.79649	-0.00872434	0.733916	5.51948	2.04973	1.15456	3.7652	-0.888751	0.930496	2.46042	1.5131
BMI calculated from self reported weight and height	-7.31623	-13.2203	0.410472	42.0688	10.0282	4.02294	3.48839	2.65716	-0.663643	-14.9201	2.75917	-1.74854	-3.51707	-0.663041	-4.30387	-3.74068	-8.86338
boxing day / with how many people, older than 12, outside your own household, did you celebrate the following holidays?	0.172882	-2.06918	-1.34647	0.535491	-1.7451	-1.32175	1.30185	-0.940368	1.17978	0.440254	2.16729	1.47274	1.07765	-1.36726	0.973563	-0.305668	-0.379538
chickenpox / could you indicate which (childhood) diseases you have had?	-0.401166	0.467398	-1.67841	-0.691554	-0.27688	0.61863	0.118214	-0.489334	-1.02099	-0.873678	-2.3794	0.634902	-0.359123	0.708213	-0.533748	-1.20223	-0.139366
christmas day / with how many people, older than 12, outside your own household, did you celebrate the following holidays?	-0.191229	-0.640988	-0.831634	0.381804	0.00960294	0.0479309	3.4209	-1.02908	1.76399	0.17232	1.13317	1.00877	1.78183	-0.00462737	0.31725	0.94543	-0.056695
cough/sneeze in elbow / how much longer are you willing to comply with the following measures?	0.227611	1.69356	-0.0915343	-1.16198	-0.271547	0.524542	-0.710731	2.35286	-0.510432	3.85927	-1.19787	-1.19877	0.645133	1.31393	1.00103	2.64916	2.4284
cough/sneeze in elbow / how well could you comply with the following measures in practice?	0.318602	0.0824154	-0.80348	-0.581762	-1.0072	0.312446	-0.911009	1.82153	-0.500992	-2.48143	-1.92017	-0.192303	0.933247	0.79866	1.3478	-0.948341	0.927156
cough/sneeze in elbow / i comply with the following measures:	1.89353	0.222908	-2.50027	-1.33643	-2.52806	-0.123666	-0.685147	0.787264	-0.62744	-0.277655	-3.28744	0.110135	-1.26315	1.286	0.329243	-0.193717	1.35131
covid-19 threatens everyone in the netherlands	-2.30466	-0.280107	-1.93011	1.61875	0.415474	0.284981	2.12381	0.613058	-1.51736	-6.31174	-3.76362	-0.533877	-0.162315	2.89425	0.137512	-3.22646	-0.216038
Depressive score, calculated with the M.I.N.I. questionnaire items	0.713221	-0.538669	-0.349638	-0.579726	-0.0438526	0.108185	-0.610753	-2.11745	-0.78271	-1.08174	0.359174	1.32201	-0.720643	-1.30874	0.832729	0.30126	-2.13684
determined / to what extent have you felt this way in the past 14 days?	1.15682	-2.14185	0.542382	1.68176	1.49514	-0.714725	0.471776	-1.90178	-0.498351	1.20518	3.92279	4.32781	0.703724	-3.57309	1.49593	0.661308	-2.45367
diarrhea / to what extent have you had the following symptoms in the last 7 days:	-1.69185	-3.4826	2.41209	3.29523	3.5468	1.14352	0.546484	3.82703	0.728057	-2.94068	4.24517	-4.28608	0.932287	3.11255	0.402755	3.63663	-2.30867
diarrhea or stomach pain / to what extent have you had the following symptoms in the last 7 days:	-1.93903	0.194562	1.7932	3.19263	2.75751	2.31249	0.508655	2.32159	1.15344	-0.814926	1.90549	-4.12944	-1.0112	3.01087	0.00177793	2.94675	0.656612
did you celebrate christmas in church in recent years?	1.95312	4.80228	-1.73101	-4.10576	-4.21516	-2.91297	-0.406187	-4.13767	-0.225513	11.7873	-3.08271	4.79483	-3.6202	-2.42626	2.54292	-4.51039	5.34327
did you divide your christmas break visits over multiple days because of the corona measures?	2.2593	1.30651	-0.313156	-0.968844	-1.4674	-0.671985	1.43639	-0.762633	0.329361	1.12691	-1.30411	2.51838	1.79072	0.417704	1.72588	0.466011	2.26169
did you do any volunteer work in the last year?	0.811415	0.624965	-0.480876	-1.46442	-3.01859	-0.068566	-0.0402966	-4.23535	2.63096	11.2205	1.91853	5.41158	-0.81922	-5.31025	1.19209	-3.65144	0.748807
did you feel tired or without energy almost every day? (in the last 14 days)	-0.641481	1.30822	0.9612	-1.01761	1.58007	-1.34253	-1.21494	4.13845	-0.0121041	-2.35164	0.643458	-5.75168	-1.02649	5.24967	-0.736664	2.89908	1.86816
did you feel worthless or guilty almost every day? (in the last 7 days)	-1.27511	0.18255	1.03461	0.686274	-0.798913	-0.0424771	-0.0687676	2.63087	0.050414	-1.06943	1.92894	-5.54445	0.394709	3.09385	-0.25689	0.896414	0.283468
did you get a flu shot in the past year?	-0.491049	1.72582	1.5807	0.748168	1.76932	0.303887	0.353634	2.94512	-2.46443	-0.208323	-2.6169	-1.75788	-0.0584361	1.4302	0.649832	0.692514	1.48312
did you speak or move more slowly than normal? or did you feel restless, jittery and could barely sit still? nearly every day? (in the last 7 days)	-0.0789586	0.132991	2.70361	1.57136	-0.515824	2.59287	1.73764	3.03776	-1.4923	-2.04567	2.50124	-4.81839	3.48214	4.30161	1.64669	4.31896	0.713643
did your appetite change noticeably, or did your weight increase or decrease without this being intended? (in the last 7 days)	0.396326	-0.653438	2.80486	5.35868	2.09398	-0.255119	-0.348123	2.95741	-3.24282	-3.87093	1.21002	-3.71415	1.57964	4.24024	0.448222	3.11765	-0.675225
difficulty breathing / to what extent have you had the following symptoms in the last 7 days:	-1.87639	-0.437636	1.47542	3.96745	2.34794	1.93336	3.04277	3.17629	0.890503	-4.69507	3.54975	-4.38536	1.23344	4.67955	-0.413552	4.32717	0.0117534
diphtheria / could you indicate which (childhood) diseases you have had?	-1.32354	-0.240712	2.3894	1.41167	0.546653	0.264096	0.595312	1.30851	1.24371	-1.98309	0.594593	0.174361	0.267451	-0.511014	0.777712	0.609717	-0.497437
dizziness / to what extent have you had the following symptoms in the last 7 days:	-1.62991	-0.135933	3.50664	1.17259	1.89734	-1.42533	-1.57877	4.6908	-1.00789	-2.76059	1.59567	-6.58566	1.6528	6.50337	-0.0276595	2.9947	1.93928
do you currently have the feeling that society is in a crisis?	0.0706399	1.5047	-0.709174	0.749509	-0.446755	-0.175061	-1.69141	4.51148	1.0868	-0.478051	1.51258	-3.61516	2.52343	4.00554	0.352143	2.65627	1.5536
do you expect this christmas to be more stressful than previous years?	-0.854206	-0.352511	-0.134443	-0.221082	-0.024018	-0.96271	-0.75196	-0.256044	0.166824	0.975988	-0.687043	-1.37515	-0.732807	0.631999	1.11671	1.30327	1.26441
do you feel despondent when you thing of the period of time before everything is back to normal?	-1.06498	0.702542	0.129109	0.140929	-0.765228	-2.00928	-0.665844	1.03386	1.85965	-4.34166	0.374495	-2.97029	1.84053	4.19901	1.31246	0.677043	0.64893
do you have a (foster)child or (foster)children aged 18 years or younger?	0.216052	0.476557	1.77202	0.56579	0.751708	0.143168	1.32553	0.375983	0.483847	0.611149	0.955437	-0.84446	0.189993	-0.85397	-0.0392842	1.20708	0.547363
do you have a (foster)child or (foster)children in higher education that do(es) not live at home?	1.52913	-0.169876	-0.561051	-0.712234	-1.02219	-0.0706259	1.68131	-0.367058	-0.901915	7.21682	1.30849	0.759489	0.640116	-1.22589	-0.198858	2.35903	1.53225
do you have a chronic health condition?	-0.7109	-0.6495	-0.47185	1.93363	1.81903	-0.539693	0.565582	0.960632	-0.289545	-1.74657	-1.54309	-1.96818	-2.03954	2.02234	-0.630815	0.569292	-1.47487
do you have one or more household members?	0.0831191	-0.450519	1.43165	-0.555627	-0.419369	-1.59177	-1.89654	0.840675	0.552274	-0.978776	0.0522675	-0.531687	1.03159	0.565074	-0.321163	-1.15338	-0.103202
do you have vacation plans (other than wintersports) for the months of december and/or january?	0.664204	-0.0971933	-1.34205	-2.86079	-0.0160359	0.324323	-0.720263	-0.452123	1.4028	4.00785	0.678034	0.378119	-0.0281478	-0.476599	1.81331	0.0860279	1.56968
do you intend to be tested when you experience severe symptoms?	-0.606102	1.26422	-0.983578	-0.47493	0.744604	-0.27803	-1.91365	-0.350938	-1.22523	2.56411	-2.23148	-0.733924	-1.31308	0.111709	1.97359	0.174397	1.6889
do you think there will be a vaccine?	2.24855	0.259431	0.862021	0.0181746	-0.801376	-0.982235	-0.750706	-0.111636	0.604251	0.609264	-2.16373	1.37301	-0.809919	-0.864404	0.344457	-0.68461	-0.77628
do you wear a face mask?	0.669757	0.891687	1.43418	1.59832	-1.96704	1.12651	0.30744	3.34866	0.309864	3.51538	0.220119	-0.933636	0.912085	0.940436	2.28658	1.71393	1.47482
does at least one of your household members work outside the house?	0.408173	-0.871167	-3.09927	2.33967	1.57332	1.16794	1.06651	-1.0618	-0.975234	-7.28895	-0.791607	0.0843826	-1.42892	0.523049	-1.86304	-1.54558	-1.37634
does one of your household members have a critical job? (as defined by the government.)	-0.0923783	0.22259	-0.886492	1.02336	1.15003	-0.323384	0.0123369	-0.201706	-0.0397085	-0.274426	-2.22621	-0.55042	-0.806628	0.350313	0.185529	-1.07194	0.356294
does someone close to you have a covid-19 infection?	0.771365	-0.641643	0.599095	-0.530994	-0.17837	1.24543	1.66706	0.612355	1.44817	4.82296	0.838528	-0.282025	-0.846516	-1.91561	0.201247	2.19957	-0.797076
dry cough / to what extent have you had the following symptoms in the last 7 days:	1.9801	-0.807429	1.64831	0.134692	1.55625	0.760363	1.6558	3.92964	1.62149	1.1759	2.92414	-3.73154	2.25868	4.59501	2.1142	3.37395	1.85105
Ever self reported positive SARS-CoV-2 PCR test	-0.0484784	0.615385	-0.536608	1.05432	-0.245616	-1.20959	9.78671	-1.68431	1.16094	-1.2481	1.0052	1.05053	0.36372	0.518264	0.904957	-0.026826	1.61415
feeling suddenly warm, then suddenly cold again / to what extent have you had the following symptoms in the last 7 days:	-0.961777	-0.00962327	3.33107	1.04692	1.17549	2.16911	0.623574	3.50498	-0.0429813	-1.48481	3.31805	-5.96758	2.41384	5.48664	-0.313027	4.40945	0.832754
fever (38 degrees or higher) / to what extent have you had the following symptoms in the last 7 days:	1.10454	-0.269329	2.34042	0.764415	0.310923	0.894843	0.242992	-1.05974	0.989221	0.704455	0.917252	0.0865436	-0.85908	-0.65301	0.471197	-0.120651	0.222564
has a doctor told you that you probably have (had) a coronavirus/covid-19 infection?	1.71918	-0.544665	-0.755476	1.81864	-0.295313	0.708412	0.658123	-0.774271	0.701385	0.287774	-0.226765	0.548399	-0.122847	-0.186906	-0.990115	0.797755	-0.926201
has someone close to you died of a covid-19 infection?	-0.774992	-1.46985	0.286394	-1.03871	-1.0907	-0.93492	-0.962842	-0.428761	2.63378	1.75741	0.400687	1.3583	-0.465368	-2.30833	1.19776	1.73925	-2.70368
has someone you live with been told by a doctor that they might have covid-19?	0.82154	-0.682217	-0.431367	-0.419664	0.0708606	-0.741992	0.255943	0.0689913	-0.149751	0.0371476	0.873444	-1.13728	1.07792	1.98359	0.440912	1.671	1.90608
has someone you live with tested positive for a covid-19 infection?	-1.08176	-0.227876	NA	NA	-0.462363	NA	NA	-0.381738	0.169996	NA	-1.396	0.798226	NA	0.978914	-0.337085	-0.712426	NA
has the amount of household members or the composition of your household changed since the last time that we asked you about your household composition?	0.385271	0.798054	0.137591	0.597849	1.34007	1.82772	-0.420424	0.756398	-0.489235	1.41114	1.22348	-0.169968	-0.0739734	0.15289	2.23573	0.289252	0.0948496
has your medication use changed in the last 4 months? please include over-the-counter medication, such as cough syrup and paracetamol	-1.99097	1.02769	0.298411	0.482813	0.480387	0.124467	-0.237019	3.33959	-1.16517	0.115433	2.14721	-3.18505	0.907445	2.47462	0.686666	4.20966	0.516523
have you been in quarantine or (self-)isolation since august 1st 2020?	-0.869621	-0.476821	1.94501	0.58348	1.01037	0.135323	4.33239	3.67825	1.70972	5.08742	3.47171	-2.07962	-0.431304	1.13182	-1.07169	1.3058	0.803023
have you been on vacation in the period of march 2020 until and including june 2020?	0.226203	-0.568704	-0.370554	0.182703	-0.949025	1.07009	0.339352	-0.101107	0.412507	3.06368	0.63897	1.5371	-0.352495	-1.58837	0.51676	1.0124	0.893095
have you been tested for coronavirus (covid-19)?	2.13738	-0.0586117	-1.85035	0.17919	-1.15535	0.937443	3.4323	0.549686	2.13898	1.40479	1.77163	-0.115648	1.58502	0.630057	0.238863	0.0959341	0.642862
have you changed your vacation plans due to the corona pandemic?	0.28715	0.340284	0.237087	-1.38948	-1.83394	-1.13316	1.20632	-0.232491	2.71956	4.18943	-0.750339	1.36177	0.0731822	-0.434241	1.88619	1.32223	1.83465
have you considered hurting yourself, wished you were dead, or had suicidal thoughts? (in the last 7 days)	0.674114	1.55465	-0.314613	-1.25584	0.336363	0.478405	0.618857	2.11798	0.377891	-0.482574	0.878553	-3.57994	-0.355869	1.66808	1.63106	2.49912	0.678431
have you had contact with someone who tested positive for covid-19? this means physical contact rather than by, e.g., telephone.	-0.503418	-0.957737	-0.747453	-1.09452	-0.923185	1.4723	1.94162	0.170629	1.29747	0.372038	1.12619	1.40989	-0.0123187	-1.03751	-0.787009	0.889362	-0.465473
have you had problems sleeping almost every night (difficulty falling asleep, waking up in the night or too early in the morning, or actually sleeping too much)? (in the last 7 days)	0.153126	-0.208136	1.3729	2.01227	1.02126	2.47156	2.57867	4.3448	0.0723219	-4.06936	3.54385	-6.90724	0.406843	5.24647	0.514985	3.58711	1.16792
have you received a new diagnosis for a (chronic) disease since april?	0.0923574	-0.532845	0.62649	0.276166	-0.169893	1.59382	-0.190171	-0.00833587	-0.242752	0.0100217	0.464632	0.43594	0.657385	-0.231723	0.988162	0.40983	-0.471526
have you smoked in the last 7 days?	-1.46277	-5.85139	-2.08797	6.56398	5.23337	0.623331	0.817186	2.25761	3.79287	-8.82944	3.07313	-3.85795	-0.104103	2.69405	-1.64954	0.18695	-4.07657
have you taken any medications in the last 7 days?	-2.04899	-1.11852	0.367214	2.86871	2.18386	0.357834	0.690426	3.64505	-1.95036	-4.9888	-1.8075	-4.53733	-2.56322	3.27606	0.919034	-0.851652	-0.99819
headache / to what extent have you had the following symptoms in the last 7 days:	-0.11425	0.326336	0.665254	-0.0985212	-1.0027	2.31257	1.34432	4.66602	-0.245237	-2.95871	1.37357	-6.72293	-0.124608	6.26383	0.62402	3.96648	2.27072
heart or chest pain / to what extent have you had the following symptoms in the last 7 days:	-0.19642	1.24574	0.693136	0.612347	0.20221	1.64512	1.4322	6.40765	1.96641	-1.37663	3.6268	-6.23624	2.84877	4.79411	0.757653	5.6635	1.62891
herpes zoster / could you indicate which (childhood) diseases you have had?	0.402165	-1.43946	0.0908129	2.51671	1.65473	-1.15423	-0.405833	0.856239	-0.718537	-0.785287	0.462039	-1.75131	-1.27246	0.0242879	0.604405	1.29844	0.237028
hostile / to what extent have you felt this way in the past 14 days?	-1.10656	0.741374	2.35164	0.0405812	0.730656	1.52246	-0.155689	5.59371	-0.281055	-0.0572216	2.94009	-7.33929	2.58432	7.34477	-0.949578	3.96487	2.50824
how do you expect to feel about christmas this year?	-0.0702947	-1.40244	0.129319	1.46302	0.426335	-0.234657	0.646151	-1.26746	-0.173468	3.01954	0.648324	4.53958	0.966448	-3.5662	-0.948342	-1.5089	1.28888
how do you generally feel about christmas?	-0.245176	-0.296231	-1.76178	2.702	-0.0121262	-0.869118	1.20496	-0.799104	-0.817874	0.776869	0.571803	4.00375	-0.137643	-2.13933	-2.02851	-0.949721	2.33508
how healthy are you eating compared to the period before the covid-19 crisis?	-0.314908	0.541902	0.353857	-3.02368	-1.39421	0.375194	-1.30704	-0.0806905	0.976364	2.15444	-0.319185	0.384149	-1.09521	1.32	1.30839	-0.577384	0.0076363
how important do you think healthy eating is compared to the period before the covid-19 crisis?	-0.524472	2.80697	0.690622	-1.13914	-2.31221	-1.15569	0.0735982	1.93427	1.9887	3.50058	2.33498	-1.74791	-0.65915	2.79094	0.925512	2.87644	3.24958
how long are you prepared to stay in a complete lockdown (i.e. only go out of the house for groceries and critical jobs) if this will save lifes?	0.102886	0.181256	-0.744115	0.249842	1.10604	3.02365	0.616211	0.572154	-0.96369	0.309808	0.0466634	0.161926	1.89639	1.08179	0.599957	3.43765	0.618568
how long do you think the pandemic will continue?	-2.68602	-0.0478532	1.11524	1.46711	-0.0115493	0.0165353	-1.30859	2.96121	-1.19859	1.03117	0.319049	-2.17305	1.02382	2.04597	-1.032	2.04617	0.00584573
how many different people, older than 12, outside your own household, did you visit/receive as guests in total during christmas break?	-0.250259	-0.585492	1.80519	-1.95574	-0.296554	-0.639819	0.657168	-1.90773	3.32565	9.82998	0.612299	2.94249	-1.5694	-3.34845	1.28325	-0.201512	1.24644
how many different people, older than 65, outside your own household, did you visit/receive as guests in total during christmas break?	0.390795	-0.238351	1.23219	-0.545139	-1.87093	-1.9751	-0.123716	-0.690899	0.256297	3.83195	-0.0392542	0.0432963	0.898853	-0.56345	-0.335904	-1.38224	2.41302
how many guests do you think you could responsibly receive in your home for christmas and/or new year's eve?	0.151203	-2.09354	-3.39983	1.38312	0.339828	-0.753652	0.802256	-3.46754	1.67798	-1.56388	2.25301	2.65512	-0.154807	-1.19233	-1.33399	-0.990246	-2.06895
how many hours per week did you work on average in the past month?	-0.389576	-0.097416	0.806869	0.031552	0.159556	-0.8642	-0.516701	-1.76534	0.676905	0.861246	0.0821545	2.76875	0.225275	-1.72565	-2.47124	-0.884395	-0.365722
how much have you been concerned about the corona crisis in the past 7 days?	-0.957128	2.74411	0.433889	0.0676477	-2.41508	-0.110414	2.16795	3.68675	0.198813	-2.21165	-1.26601	-6.35799	1.41621	7.8919	0.581893	4.56459	5.41258
how often did you use public transort before the corona crisis?	-2.55064	1.13671	5.39238	-2.58831	-1.34635	0.447675	-1.26255	1.61218	3.08366	12.4156	3.12813	-1.21024	-2.33473	-0.785367	1.72157	4.7505	2.5222
how often do you currently use public transport?	-1.76947	0.226671	2.73089	-0.618567	-2.48281	-0.148178	-1.84507	0.537327	1.53482	7.17636	2.55873	-0.186776	-0.893327	-0.206143	0.967017	2.55111	0.634088
how often do you feel alone? (in the last 7 days)	-0.673061	-0.590583	1.4214	1.78955	1.35868	-1.21139	-2.35429	4.25335	-1.23986	-2.98114	0.715869	-5.97775	1.04712	5.75339	0.443648	1.9245	0.633979
how often do you feel excluded? (in the last 7 days)	-2.25031	1.23296	2.43754	-0.345691	2.05881	-2.48686	-1.59651	2.43829	-1.40058	-1.95615	-0.1533	-5.18603	0.861144	4.97503	0.888498	1.64306	2.1703
how often do you feel isolated from others? (in the last 7 days)	-0.853261	1.34103	1.49973	-0.563374	1.3271	-0.887657	-1.04719	4.05513	0.396687	2.59579	1.58308	-5.0852	-1.17249	4.48117	2.35467	1.29485	3.72827
how often do you wash your hands for 20 seconds or longer?	-1.54098	-0.370114	-1.74629	5.58265	3.76649	1.8556	0.346332	3.28863	-3.01129	-10.1654	0.684663	-1.22821	2.48354	2.78999	-1.20158	-0.291567	-1.61595
how often per day do you wash your hands?	2.47683	3.13165	-2.23858	3.03908	1.79102	1.00937	0.178722	3.82584	-1.18633	-6.00596	0.303191	-1.04812	1.99675	3.25606	0.156936	-0.125738	1.42096
how socially isolated have you felt in the last 7 days?	1.78412	-1.30384	-0.318856	-1.23262	-0.325517	1.33493	1.73835	-2.33313	-0.989617	0.0241574	1.03654	2.22282	2.10252	-2.70444	-1.62147	-1.02412	-2.64817
how would you rate your health, generally speaking?	3.32373	-1.00209	-0.32143	-4.23983	-2.92446	-1.98463	-0.404125	-4.67734	4.1895	6.85907	2.2189	8.95558	2.68094	-8.53087	0.99849	-2.96604	-1.32817
how would you rate your quality of life over the last 14 days?	1.96805	-0.767014	-1.51049	-0.0816707	-1.0266	0.484971	0.168274	-4.01943	-1.39474	3.29062	-0.0168537	7.46823	0.240566	-7.07307	-0.476848	-4.34709	-1.19973
i am afraid of side effects in the short-term	1.1901	0.814185	-1.85565	2.2976	0.224412	1.27376	0.985047	1.82731	-1.46864	-9.90738	0.205279	-4.11987	3.38436	6.88618	-0.706513	0.307044	0.100573
i am afraid of side effects in the long-term	0.625255	0.336635	-2.55012	1.69425	1.09886	-0.594624	-0.0995746	1.00247	-1.3258	-9.8239	1.64045	-3.6925	1.68231	5.71201	-1.11854	1.15278	0.196465
i am afraid that important ground rights can be swept aside more easily in the future	-0.569172	-1.50223	-1.45251	4.8762	0.800744	0.313449	2.13714	1.55691	1.34862	-12.1489	2.84306	-3.95912	4.72997	3.79767	-1.64709	0.0450067	-2.29791
i am afraid that things will go wrong in our society (in the last 7 days)	-0.880575	1.12059	1.60409	1.07091	-0.381783	-1.14493	-0.106589	4.35743	-0.365141	-4.82325	-0.365202	-8.43249	0.672297	8.73987	-1.09399	2.57382	3.23653
i am afraid to be alone at christmas	0.778486	1.04128	0.80073	1.55274	0.869976	1.23078	-0.417195	-0.0569951	-0.182379	-1.88557	-1.35028	-1.07128	-0.961664	1.56124	-0.231789	0.593821	1.34259
i am afraid to be alone at new year's eve	1.10717	1.01024	0.955187	1.86429	1.25669	1.03001	-0.970093	-0.218095	0.763888	-1.50083	-0.991648	-1.08616	-0.234108	1.81819	0.000537497	0.936394	0.989565
i am aware of all current corona measures from the government	-1.40683	1.68304	0.757414	1.37814	-0.56502	0.836212	0.781713	1.65779	0.675816	1.27092	0.438708	0.580766	0.257122	-0.278761	0.137692	2.79423	0.465757
i am bothered by people who do not wear a facemask in places where it is urgently advised or mandatory	-1.66741	0.283058	-1.51366	1.15862	-1.17925	2.02793	0.644115	3.02148	-2.46455	-4.00651	-0.5211	-2.1691	0.860073	4.64989	1.12385	-1.62394	1.78669
i am concerned that i can't see friends and family / how much have you been concerned about the corona crisis in the past 7 days?	-1.64278	1.65902	0.357991	2.32527	1.21059	-0.0955889	1.64139	2.39802	1.61568	-3.13972	-0.488137	-2.55931	-0.0498699	4.68504	0.8984	0.206542	3.59675
i am concerned that i or my family will be in serious financial trouble / how much have you been concerned about the corona crisis in the past 7 days?	-2.01779	0.938056	0.532729	2.03092	0.485267	-0.321602	0.00184929	2.43821	2.0154	-3.99038	1.39001	-5.4306	0.818767	5.80453	0.631878	1.28836	2.70837
i am convinced that facemasks contribute to stop the spread of the corona virus	0.76196	1.16826	-0.742136	1.01951	-0.972311	0.833914	-0.0287662	2.57514	-1.69766	0.234968	0.0398517	-1.12253	-0.1408	1.67301	0.995541	1.62367	2.01674
i am frustrated that people do not comply with corona measures	0.0466168	1.32047	-2.20754	2.83426	-1.66156	0.230569	0.0767244	3.89445	-2.50899	-3.91849	-1.94623	-4.22644	0.353541	5.88231	1.33091	-2.40899	2.5501
i am frustrated with how things are now going in society (in the last 7 days)	-2.0128	-0.444839	2.60131	2.11024	0.478297	-1.02623	-0.400049	3.8874	1.18733	-5.19304	1.98951	-8.37826	0.822877	8.51007	-0.190324	0.68869	0.243999
i am prepared to skip this year's celebration of christmas and new year's eve because of the corona crisis	-0.602399	0.918194	2.49535	-2.0617	0.35225	-0.159036	-0.303775	2.44986	0.325381	2.4038	-1.62271	-2.20159	-1.60048	1.97049	0.783732	0.706835	2.54413
i am prepared to strictly follow all governmental corona measures to reduce the number of infections	2.44978	-0.70944	0.435662	0.294031	-1.33077	0.277516	0.932623	-1.09079	2.6145	1.0387	2.89037	-0.0547095	2.17417	-0.675333	-0.156337	-0.93939	-1.55431
i am prepared to violate corona measures in order to celebrate christmas or new year's even the way i am used to	0.718886	-1.03974	0.896322	1.49362	0.260026	-1.79048	-0.947549	-2.51278	1.81749	0.858779	1.09226	1.5287	1.45419	-1.10496	-0.839635	0.369424	-1.42072
i am relieved that the vaccine is there	0.204433	-0.315487	-0.0881009	0.161912	-0.747208	-0.527944	0.738567	0.977534	3.40124	4.90295	1.45915	1.00796	-0.15854	-1.86377	0.997074	1.8664	2.14284
i am willing to get vaccinated if it means that i may adhere to less strict measures	-1.39739	-1.26693	2.48438	-0.551023	-0.540337	-1.91669	0.852541	-0.909429	3.08043	4.67564	0.828911	2.22994	-2.3088	-2.87706	-0.455539	-0.16991	0.425342
i am worried for another reason / how much have you been concerned about the corona crisis in the past 7 days?	-0.979091	2.33821	0.0804937	-1.20741	-0.907413	1.20069	1.31507	1.40027	0.711344	2.45251	2.07777	-2.42074	2.55005	2.33919	1.34688	2.79934	1.5339
i am worried that i infect someone else / how much have you been concerned about the corona crisis in the past 14 days?	-1.18888	3.01087	2.43045	0.0883536	-0.353941	-0.0556871	1.04878	2.8363	0.804954	2.06339	0.114108	-4.8486	0.130886	5.46948	-1.62279	4.00496	4.71519
i am worried that there will be a shortage of medications	-0.93359	-0.328204	-0.54242	4.46751	1.13601	-0.247723	-0.440965	1.77738	-1.85913	-5.60972	-0.0666631	-2.69007	0.389714	3.4766	-0.609939	1.60763	-0.0679003
i avoid bars and restaurants / i take these extra measures for myself:	-0.150417	1.70681	1.72609	1.81044	0.325192	-0.0688436	-0.490234	2.06354	-5.33324	-3.52349	-1.95222	-1.27551	0.296282	2.17119	-0.44735	0.747969	2.00546
i avoid cultural institutions (musea, theater, cinema) / i take these extra measures for myself:	0.141516	1.86373	0.387884	0.490948	-0.83946	0.707966	1.75957	0.00877729	-2.20254	-2.93736	-2.66131	0.0311839	-1.44702	1.78037	-0.81791	-0.473512	1.5664
i avoid markets / i take these extra measures for myself:	-1.27557	1.45406	0.933423	1.43931	-0.00418291	1.95984	-0.466153	1.92477	-2.16878	-2.07326	-1.97818	-1.30098	-1.15671	0.93229	0.72657	2.59408	2.08545
i avoid parks and/or beaches / i take these extra measures for myself:	-1.25789	0.490033	-0.622556	2.17476	0.541275	1.62937	1.38628	0.208705	-1.9518	-6.15602	-3.88385	0.000784804	-3.1592	-0.403803	0.143791	-1.92611	-0.804154
i avoid services from contact professionals (hairdresser/masseur/physical therapist/driving instructor etc.) / i take these extra measures for myself:	-1.48275	-0.0666314	1.17577	2.18844	0.718569	0.383849	0.114436	2.84237	-0.81582	-2.81237	1.36415	-0.996562	1.81705	0.431941	1.02806	4.04657	-0.163606
i avoid shops / i take these extra measures for myself:	-1.33571	0.0266981	1.06788	1.71605	1.25301	1.32316	0.257117	2.75932	-1.57981	-1.51869	-0.68141	-1.86055	-0.172964	0.934403	0.493487	2.21323	0.081592
i can get corona despite a covid-19 vaccination	-1.4046	0.296501	0.691486	2.06518	1.75979	1.55096	0.735173	1.21479	-2.56391	0.0845612	0.783959	-2.05546	0.0180038	-0.789323	-2.25457	0.926484	-1.23716
i can transmit corona despite a covid-19 vaccination	-0.772806	-0.697985	0.698532	2.10087	1.33898	0.500799	0.789376	1.69057	-2.01265	-0.516169	1.79288	-2.29637	-0.750916	0.436209	-3.29654	1.15696	-0.85291
i consider the positive sides of the situation / what do you generally think when something bad happened to you?	0.802238	-2.98861	0.549651	1.49	0.475002	0.766232	-0.122898	-1.51869	-0.287562	3.26263	3.67665	3.17268	0.221049	-3.87218	-1.06751	0.736213	-2.05293
i do everything i can to help others who are infected with covid-19 (in the last 7 days)	0.565441	0.362631	-3.60868	1.42355	0.318486	0.165552	2.88719	0.512267	1.39508	-6.27822	2.35998	0.329262	3.25448	2.09562	-0.749895	1.28418	0.239856
i do muscle and bone strengthening exercises, such as nordic walking, jumping rope or weight training:	1.06704	2.10846	-0.219099	-3.37405	1.58689	1.47507	-0.503583	1.42709	-0.643666	2.71596	-0.553806	-0.351065	-0.479784	0.108656	-0.709269	-0.641352	0.241983
i do not feel obliged to comply with the government's corona measures (in the last 7 days)	0.577548	-3.14444	-0.257344	4.14647	1.21346	-0.909285	1.32557	-1.16814	1.81882	-5.38197	3.72221	0.0017089	2.53848	0.592379	-0.85978	0.474913	-1.39496
i do not kiss anyone on the cheek, except members of my own household / i take these extra measures for myself:	-1.13658	-0.498271	-0.636662	-1.20466	-0.484251	0.50119	-0.146894	-0.600034	-0.149365	4.80876	-2.50929	-0.226689	-2.76338	-0.705178	0.257458	0.75927	1.52434
i do not need to be vaccinated if i already had a serious form of corona	-1.13587	0.432155	-0.251584	-1.4375	-0.101948	0.609464	0.305782	-1.47862	0.251906	0.682411	0.788005	-0.729401	0.895315	0.178074	0.35386	0.982362	-0.301821
i estimate my chances of becoming infected in the current situation as follows:	-0.756182	2.58972	-2.79531	1.78547	-0.0321817	1.53766	2.45971	2.34863	-0.537114	-6.2053	-1.69868	-3.72559	1.81511	6.82507	1.08865	3.06249	2.56371
i estimate my chances of infecting someone else in the current situation as follows:	0.326984	3.11645	-2.66721	1.37431	-0.447321	1.4423	1.75785	1.49756	-0.979928	-5.81252	-1.43336	-3.32586	1.23582	5.94849	0.16225	3.16555	1.20911
i expect that i will learn something positive for my own life from the corona pandemic	2.08438	0.221685	-0.299618	0.666583	-1.72346	0.0911534	-0.507107	2.07832	-0.418519	4.27396	1.86011	0.871569	1.65568	0.210491	-0.704257	2.66455	1.48673
i expect that others will do everything they can to help me if i get infected or ill with covid-19 (in the last 7 days)	0.833572	1.83967	-5.68787	-1.05172	-0.297863	0.252365	0.958638	0.290668	0.616608	-2.90476	0.740113	1.90931	3.31685	0.454166	-0.82954	-0.153454	0.341138
i feel connected to all dutch people (in the last 7 days)	2.23865	2.74191	-5.34606	0.414346	-0.143564	-1.00066	1.49448	-0.719768	0.698537	-5.0296	0.69609	2.42758	1.84539	0.103122	-0.233236	0.444682	2.93485
i feel connected to my neighbors, family and/or friends (in the last 7 days)	-0.0898714	3.26045	-2.92882	-1.94478	-2.45863	-0.00224307	0.652928	-0.227782	0.481015	1.24599	-0.659217	3.2573	2.01715	-1.51517	1.73416	0.604084	2.19505
i feel excluded by society (in the last 7 days)	-2.38233	-0.923091	1.56859	3.55709	1.64726	0.233621	0.95003	2.11304	-0.212124	-5.41153	2.02349	-4.41342	-1.59623	4.24299	-1.33863	0.411594	-1.3801
i feel that i am not appreciated by others in society (in the last 7 days)	-1.34132	0.297653	3.17653	4.64828	1.89764	0.372486	1.00375	1.82538	-0.547156	-3.24346	-0.0476462	-5.2338	-1.25743	4.58705	-1.0681	1.26323	-0.857843
i felt good / to what extent have you experienced following in the last 7 days:	2.96371	1.48594	-1.99222	-3.1963	-1.29957	-0.582766	0.32431	-4.90357	0.19777	3.61211	-1.72724	7.9515	2.17222	-5.74122	0.096175	-4.747	0.0399185
i felt physically exhausted / to what extent have you experienced following in the last 7 days:	-2.59646	0.628553	2.96627	1.70569	1.6243	2.06424	1.57685	5.67123	-0.143531	-3.20498	3.24658	-8.78228	0.97008	6.99818	0.990148	5.48389	1.83609
i felt tired / to what extent have you experienced following in the last 7 days:	-2.55743	1.23719	2.62009	0.702411	0.395732	1.51714	0.221968	6.63576	0.393337	-0.0195357	2.55679	-10.2178	-0.609288	8.28591	1.67634	5.55929	2.00942
i find it important that the government listens to all experts/scientists when formulating the corona policy	-1.24881	-0.131363	1.85625	-2.48947	-1.58118	1.05287	-1.22879	1.16881	0.449357	5.7972	-0.245597	0.0142102	0.549283	-0.998413	-1.10351	1.6052	1.82763
i find it important to watch (a recording of) the press conferences about the current corona situation in the netherlands	-2.01222	1.26976	-1.04563	0.361961	-0.108825	0.328267	0.429121	0.621018	-0.956892	-3.08869	-1.96006	-0.0260698	-0.353583	1.03802	0.877602	5.18265	1.60436
i find it justified that the capacity for regular healthcare is reduced in favor of the treatment of corona patients	1.53349	2.46271	0.474675	-3.50663	0.0671865	-1.14548	1.24241	-3.74057	0.304677	8.07225	-3.75304	5.48955	-1.33414	-3.71132	0.0414918	-0.208674	1.63489
i find it problematic when facemasks are lying around in the street and in nature	-1.47168	-1.72214	0.404808	0.62921	0.0804123	0.416897	-0.356593	3.13613	-1.06834	-5.40099	2.11713	-2.02849	2.56711	3.43229	-2.15417	0.563076	-0.323475
i find the communication of corona measures clear	0.0298184	1.57431	-1.20401	0.858189	1.28259	0.919267	-0.221501	-0.999363	1.12166	-1.21217	-0.448016	3.66079	0.0860163	-2.00504	0.420625	-0.510448	1.08007
i find the corona vaccine scary	0.722657	2.7859	-0.844848	0.993521	1.0291	1.22975	0.319126	2.95686	-2.04109	-8.32282	0.710808	-5.53211	2.49311	6.96057	0.672546	1.52745	0.75447
i get the help and support i need from my neighbors, family and/or friends (in the last 7 days)	1.24504	0.537775	-3.08881	-0.397944	-1.10673	0.329432	1.52493	-1.4146	0.848321	-0.419697	-0.282968	2.36521	2.19145	-0.609977	-0.327381	0.851911	0.24657
i have a tendency to recover quickly after difficult times	-0.0783382	-3.10854	1.36013	0.374157	0.702207	-0.0551196	-0.62294	-1.26268	1.69143	7.9936	3.65857	3.69913	-0.0410528	-5.78911	-0.0837992	0.684654	-2.48469
i have faith in the dutch government's response to the corona crisis	1.20197	2.7598	-2.78048	-0.764034	0.644689	-3.12434	-1.09008	-3.71669	0.686602	6.10231	-3.45902	7.24205	-2.95845	-5.62596	0.907003	-4.22282	2.69793
i keep a distance while wearing a facemask	0.150837	1.93166	0.743253	-1.55335	-1.69977	-0.0623738	-0.404128	-0.593306	-0.524982	2.64954	-1.54405	1.2477	0.422748	0.374972	0.14442	1.43347	1.36391
i keep thinking about how awful the situation has been / what do you generally think when something bad happened to you?	0.314135	3.04896	-3.19671	1.24207	-1.14637	-0.446992	0.111592	2.08633	-0.0131483	-9.66796	-3.3717	-4.64061	1.64907	7.72268	0.160681	1.24427	4.34481
i like to be in control over a situation	0.633045	-0.595629	1.01322	3.27008	1.38627	1.6852	1.11809	1.31571	1.22602	-3.97694	5.10433	-1.31168	1.95717	2.07707	0.00713816	1.30897	-1.33221
i notice that i am kept well-informed about the current corona measures	-0.835461	1.51406	-0.377341	-0.40162	0.800174	0.696114	-0.423464	0.753647	1.4707	1.32962	-0.441517	0.741272	1.06006	-0.534966	0.63052	3.82205	1.04532
i only visit a fixed group of people / i take these extra measures for myself:	-0.15945	0.859579	-1.08039	1.458	0.353334	-0.886646	-1.27712	1.08998	-1.99603	-2.94969	-1.34057	-0.101536	-0.849135	1.15305	-1.43121	-0.902354	1.13821
i take the vaccine to protect myself	-1.81842	-0.364538	0.114609	-0.215432	-0.847252	0.0303764	-0.358077	1.72533	0.175586	-2.32153	1.88215	0.251086	0.848145	-0.595569	-1.21024	1.57573	0.771992
i think that a pleasant celebration of christmas and new year's eve can be achieved within the constraints of the corona measures	-0.523638	-1.53271	-1.55881	2.07194	1.09926	0.626824	-0.600448	-0.53889	-2.36282	-1.3723	-0.52772	1.75552	1.74224	-0.96605	0.94162	-2.25187	-0.499919
i think that in the long run, society will change for the better due to the corona pandemic	0.246383	-0.568429	-2.14125	1.14793	-2.17931	-0.0793075	0.617082	0.702407	-0.00808974	0.795986	1.47303	0.929909	1.22299	-0.160625	-0.939262	0.167716	0.475503
i think that the coronavirus will revive because of christmas and/or new year's celebrations	-1.03144	2.31141	0.601	-2.06338	-1.05765	0.257153	-0.192226	1.42824	-1.32634	4.58895	-2.85546	-1.38151	-1.7185	1.72922	0.960813	-0.324191	2.06246
i think that the money for financial support should be spend to improve healthcare	-0.964922	0.786574	0.222535	3.0883	-2.61213	0.129151	0.00913679	0.624933	-1.71023	-9.38514	1.54379	-2.0664	2.88823	3.14221	-1.01543	-0.373295	0.189377
i think that the quality of healthcare is suffering due to the reduced capacity for regular healthcare	-1.34787	-0.68631	2.33971	1.4218	0.802561	-0.612686	-0.770879	3.39116	-0.920607	0.624688	-0.340122	-3.23731	0.617702	1.67517	0.758857	1.15466	-1.41261
i think to myself that i have to accept it / what do you generally think when something bad happened to you?	-0.712657	-1.99331	-0.276003	-0.495321	-0.338411	-0.500031	-0.820498	-1.86937	0.862484	5.76146	0.360386	3.05818	-0.77999	-3.23668	-0.695285	0.524289	-0.025852
i think to myself that it is not so bad compared to other things / what do you generally think when something bad happened to you?	-0.50777	-1.61779	2.28428	0.834141	1.16956	0.221685	-0.35801	-1.30609	1.24864	7.70665	3.62691	2.30963	-1.72077	-4.66492	-2.21529	0.609373	-0.705163
i try to get advice or help from others about what to do / what do you generally think when something bad happened to you?	-0.304944	2.31326	-0.860266	-0.531395	-1.22131	-2.20232	-0.244687	1.74828	-1.00262	3.62642	-0.235251	-3.12104	1.44685	3.25576	-1.46131	1.43627	2.91783
i was easily tired / to what extent have you experienced following in the last 7 days:	-2.88518	1.4033	2.84697	1.32785	0.345008	1.13367	0.0353489	6.54914	0.661138	-0.776124	3.45646	-10.05	0.0594074	8.18821	2.03513	6.546	2.45153
i wear gloves in public places / i take these extra measures for myself:	-0.198203	-0.0271941	-0.301214	2.23817	-0.470255	-0.0595628	-0.192557	2.13332	-2.11135	-3.19181	2.01532	-1.65204	0.830791	1.78075	0.859542	-0.0738339	1.90707
i worry about getting sick myself / how much have you been concerned about the corona crisis in the past 7 days?	-1.99737	3.93544	-0.848601	1.99978	-0.667877	1.71793	1.41004	3.16382	-1.73789	-5.96944	-0.994646	-4.87078	-0.416171	7.50315	0.308971	3.07804	3.87173
i worry that i will lose my job / how much have you been concerned about the corona crisis in the past 7 days?	-0.940484	1.37736	0.278137	1.04706	-0.348825	-0.253637	-0.199646	2.25569	0.92685	-2.95729	0.17395	-3.52285	0.879623	4.50782	0.819966	2.94104	1.60175
i worry that it will be a long time before my life returns to normal / how much have you been concerned about the corona crisis in the past 7 days?	-1.88197	1.94522	2.12321	1.06062	-1.23632	0.0514056	0.452278	2.55747	1.434	-2.40069	-0.455291	-4.78591	0.589088	6.17273	1.17962	2.61807	3.88134
i worry that someone close to me will get sick / how much have you been concerned about the corona crisis in the past 7 days?	-2.56513	2.44582	-0.432449	2.80172	-0.144895	1.26805	1.85275	4.14699	-0.878307	-2.52136	-1.06003	-4.90994	-0.935714	6.59082	-0.463105	2.26075	3.68791
i would mind it if i became infected with covid-19	0.0233822	0.351132	-1.80661	0.70556	0.664013	-1.498	-0.923268	2.77289	0.254594	-7.89672	0.388012	-1.89117	0.852403	3.56537	-0.169701	1.01484	1.1236
i would mind it if i infected someone else with covid-19	0.658031	-0.459912	-0.209992	1.30946	1.21905	-0.195754	0.922023	3.27844	1.02603	-2.83604	0.442663	-2.57795	-1.88934	2.59128	-0.2339	-0.525594	2.65421
i would not want to be one of the firsts to receive the vaccine	0.876098	1.01535	-0.00805144	-0.554579	-1.37379	0.257179	0.101862	-0.431722	-2.19348	-4.23174	0.131601	-1.61497	1.52607	2.2016	1.1549	0.0811152	-0.0713349
if a second wave occurs, which of the following scenarios would you prefer?	-0.724758	0.918232	-2.99594	-0.531383	-0.390873	0.0531396	1.13061	1.12824	-1.09005	-3.65309	-1.93583	-1.14266	0.191937	2.44455	0.395892	1.69587	1.72029
if hotels, restaurants and bars are forced to close earlier than i am used to, then i will visit people at home more often	-0.086231	-1.58377	-0.353476	0.986413	-1.85557	-1.07954	-1.15228	-1.12803	3.16504	1.39813	3.04051	0.708855	1.09555	-0.611562	-0.23503	-0.0992109	-0.739167
if you must choose, do you think you have (or have had) a covid-19 infection?	0.985882	-0.301284	1.99174	3.01012	0.144659	1.37322	0.359069	3.53315	0.553881	2.24864	3.90153	-1.48221	0.0739546	0.721934	1.04587	4.46955	-0.438367
in the last 7 days have you felt low or depressed for much of the day, every day?	-1.16846	-0.142282	0.816937	0.770049	-0.22375	3.15103	0.260041	1.63227	-1.50179	-5.00313	0.98643	-4.35854	1.12119	3.71479	1.57391	2.94488	0.0137736
in the last 7 days have you had the feeling that you've lost interest in or the will to do things you are normally interested in?	-2.09177	-0.266792	0.930253	2.69289	1.08865	2.28133	-0.210544	3.75967	1.81287	-5.01947	0.930551	-6.46947	0.893457	5.31261	0.865056	2.70577	0.284078
in the last 7 days, have you been worrying excessively and worrying about multiple problems of every day life, at work, at home, in your immediate environment?	-1.46349	1.95985	-0.424012	0.268559	-0.721398	1.6021	3.01852	4.03599	1.16704	-3.9587	3.02735	-7.70658	3.33641	7.18434	0.602924	4.41623	2.46138
in the last 7 days, how many minutes of (moderately) intense activity did you do (e.g. walking, biking or running)?	5.45118	3.58722	0.135498	-4.91059	-1.08583	-1.37599	-2.91328	0.0243184	0.922403	7.01196	-0.353292	1.79865	3.14859	-1.04266	1.88527	1.17693	1.58831
in the past 7 days, how much time did you spend sitting on average per weekend day (sat, sun)?	-4.00329	0.678338	0.945909	0.477937	1.94988	-1.67739	-1.02766	0.86965	1.88352	-1.38607	-4.5486	-0.201256	-4.56852	-0.553395	-0.580987	-1.69295	1.09455
in the past 7 days, how much time did you spend sitting, on average, per working day (monday to friday)?	-2.29159	0.924341	2.69247	-0.534121	0.968906	-0.587401	-1.20118	-0.652201	0.129457	6.00609	-3.17607	0.51912	-4.91674	-1.79793	-0.850209	-0.952378	-0.193437
independent of the corona crisis, i enjoy it when people practice social distancing	-0.706207	1.23754	-1.08941	3.25379	-0.248543	-0.202452	-0.0990603	-0.432194	-1.61762	-4.99436	-2.31724	-0.25889	-2.08364	3.25062	-1.01496	-0.503501	3.26342
inspired / to what extent have you felt this way in the past 14 days?	1.49137	-0.99865	0.710095	0.510486	-0.239355	-0.288842	1.0969	-1.60332	-0.801379	5.39407	3.63558	3.718	-0.75009	-2.97104	0.320175	0.0828113	-0.130516
is/are your household member(s) under 19 years of age your (foster)child(ren)?	-0.368337	0.919437	-0.838702	1.08629	1.7701	0.194496	-0.381407	1.49838	-0.695843	0.989585	-0.362296	-0.708501	-2.72597	0.319106	0.0298868	-1.14487	0.568086
it is good that the government listens to the public opinion and adjusts the corona measures accordingly	0.621595	1.80325	-2.10221	0.392643	-2.55409	-0.58846	-0.985002	-1.35888	0.100253	-2.5652	0.679833	2.01314	1.91999	-0.403268	-0.6956	0.309791	-0.0194802
it is justified that young people are addressed as a group to comply with corona measures	-2.18919	0.5819	-2.53385	1.95318	-0.871072	0.720608	1.30077	3.75752	-1.1176	-9.1391	0.575631	-3.0893	2.60644	3.45494	-0.744722	-0.700203	0.559114
it is my opinion that more people die as a result of the corona crisis (e.g. postponing regular medical treatments, stress, depression) than as a result of corona itself	-0.526343	0.996786	-0.3167	3.29225	-0.738791	-1.31782	-0.0564095	3.11009	-0.97314	-8.87754	-0.136009	-3.91927	1.51906	4.27338	0.614549	0.31325	0.849293
keep a distance of 1.5 meter / how much longer are you willing to comply with the following measures?	-0.922782	1.94321	-0.425098	0.0879908	0.51159	0.0741602	-0.376144	2.89955	-2.65639	0.654475	-3.05901	-1.93111	0.0886701	2.79386	-0.465512	2.97552	1.30451
keep a distance of 1.5 meter / how well could you comply with the following measures in practice?	0.284882	0.766445	-0.886009	2.71983	0.589985	2.04692	1.30374	0.815376	-2.8625	-4.08608	-0.666011	1.12687	0.234256	0.711488	-0.32556	0.328371	0.564487
keep a distance of 1.5 meter / i comply with the following measures:	-1.29897	0.863749	0.735829	-0.3064	-0.112855	0.981444	0.447313	1.42271	-1.23877	-0.0296974	-3.40618	-0.624645	-1.41232	1.31183	1.49186	0.0209713	1.31932
loss of sense of smell or taste / to what extent have you had the following symptoms in the last 7 days:	-0.12326	-0.330414	1.33899	1.4035	0.281865	-0.108333	1.16469	1.52552	0.718569	0.366137	2.39942	-0.781262	0.782842	0.422508	-0.342876	3.16807	0.950814
lower back pain / to what extent have you had the following symptoms in the last 7 days:	-1.97505	-1.36868	2.51265	1.31261	3.15107	2.68468	1.32019	3.67093	-0.506131	-3.86542	0.521456	-6.02948	0.370911	4.62984	1.1398	1.19117	-0.399632
measures must be taken to reduce the number of infections among young people	-3.15718	1.77434	-2.35521	1.88351	-0.769787	1.18406	1.37394	3.67531	-3.46467	-9.07202	-0.584447	-2.22545	1.7854	4.39615	0.442302	-1.03556	0.992157
muscle pain/aches / to what extent have you had the following symptoms in the last 7 days:	-0.81409	-1.00729	2.36786	2.48543	2.37346	3.91217	2.84518	5.38003	1.15503	-4.69468	1.57676	-7.81435	2.07855	7.09799	-0.76744	4.95592	-0.757641
nausea or upset stomach / to what extent have you had the following symptoms in the last 7 days:	-1.73823	-0.418062	1.20716	1.60527	2.0105	2.39666	0.211516	3.34587	0.0147917	-2.68427	1.98452	-6.23469	0.559654	4.7368	1.19673	4.21602	-0.227783
nervous / to what extent have you felt this way in the past 14 days?	0.242754	4.16547	2.0847	-1.52605	-0.10397	-0.616233	-0.397123	5.60709	0.75886	2.39565	0.299995	-9.4634	2.63467	9.97904	-0.731347	4.54041	5.7875
new year's eve / with how many people, older than 12, outside your own household, did you celebrate the following holidays?	1.87601	-2.14309	-2.50061	1.11467	0.739915	-0.69741	1.99273	-1.90374	3.15381	-1.09195	2.48151	1.47913	2.30381	-1.89924	-0.702206	0.696262	0.175992
no handshakes / how much longer are you willing to comply with the following measures?	-2.18089	2.44629	0.477104	-1.69752	-0.0895009	0.0560384	-1.67226	3.43156	-1.05223	2.67193	-3.01757	-2.29366	-0.376282	2.23141	-1.09409	4.93908	2.8964
no handshakes / how well could you comply with the following measures in practice?	-0.499835	-1.29262	0.32749	-2.76902	-0.685822	-1.18527	-1.55498	2.04401	1.54713	4.58038	-1.78855	-0.971688	-3.41615	0.586067	1.71254	-0.244688	0.936598
no handshakes / i comply with the following measures:	-1.26582	-0.54951	0.0836608	-1.97	-0.593213	-2.18468	-0.676488	0.567964	0.322702	4.97901	-2.7623	-0.6715	-1.73796	2.01156	0.0315041	-0.298177	1.46474
no visits with anyone in a high risk group (70 years and older and/or health issues) / how much longer are you willing to comply with the following measures?	-0.438524	1.59438	0.108952	1.25863	0.14062	1.69036	2.14595	2.93693	-1.12667	-1.37335	-2.36734	-2.09807	-0.753429	2.79446	1.51374	2.4149	1.81999
no visits with anyone in a high risk group (70 years and older and/or health issues) / how well could you comply with the following measures in practice?	1.06684	-0.200393	0.677412	0.239415	1.45728	0.838161	1.43094	2.12664	0.0883237	-2.44738	-0.279679	-1.71317	-0.469453	1.09936	1.81753	2.87014	0.768722
no visits with anyone in a high risk group (70 years and older and/or health issues) / i comply with the following measures:	-0.606904	0.371489	-0.444793	1.88542	1.30435	0.721627	2.17869	3.00731	-1.8422	-4.98598	-1.21784	-1.30713	0.664207	0.702651	0.966539	0.902954	0.0177826
numbness or tingling somewhere in your body / to what extent have you had the following symptoms in the last 7 days:	0.186935	-0.926786	1.01231	3.49887	2.73402	2.46122	2.10715	3.59968	0.12252	-2.21289	1.71678	-3.52072	0.428164	3.12975	0.966871	2.32218	0.154174
on average, how many hours per week do you work from home?	-0.917663	-1.20021	0.735744	0.631284	1.276	-1.40545	1.3328	-0.333511	-0.342445	0.987154	-0.572174	0.161608	-0.306983	-0.91882	-0.764901	-1.97421	-1.30936
on average, how many hours per week do you work on location?	0.227581	-1.1367	-2.84227	0.742889	-0.789274	0.0106846	0.781057	-2.23915	0.444291	-0.664942	0.959189	2.65574	0.881069	-2.50779	-1.48773	0.559191	0.357997
pain in the neck, sholder(s) or arm(s) / to what extent have you had the following symptoms in the last 14 days:	-1.96849	2.8305	1.87422	0.932188	2.62282	2.19966	0.477946	7.45709	-1.32762	-2.34175	2.04568	-8.96572	0.935908	7.00416	2.05169	3.67685	0.94493
pain in the upper back / to what extent have you had the following symptoms in the last 14 days:	-0.721557	2.59022	2.09587	2.64772	1.11066	3.20172	2.20293	5.4939	-1.48437	-2.87375	1.72612	-6.70268	1.81324	4.94408	-0.451033	3.97762	-0.55135
pain when breathing / to what extent have you had the following symptoms in the last 7 days:	-0.36401	-0.00224759	1.71883	0.482802	-0.489424	3.0331	2.23982	2.13397	1.9092	-1.06662	3.08213	-3.95581	-0.748952	2.69561	0.610735	3.08481	0.558011
part of your body feeling limp or heavy / to what extent have you had the following symptoms in the last 7 days:	-2.18803	0.701323	3.26526	-0.144977	0.979305	1.7296	0.0354028	5.26813	1.99281	0.317842	4.27908	-8.59888	1.77322	6.83836	2.20438	6.56399	1.79713
pertussis / could you indicate which (childhood) diseases you have had?	-0.553692	0.121893	0.456666	1.31119	-0.732466	0.283139	-0.489879	0.687027	2.07873	0.655913	1.78224	-0.705533	-0.864521	0.124492	1.13801	1.1557	2.39146
pneumococcus / could you indicate which (childhood) diseases you have had?	0.337336	0.396242	0.198008	1.56657	0.692713	0.630708	-0.152264	1.37994	0.587894	-1.8683	-0.990226	-0.499044	0.569662	0.694818	-2.18037	1.19463	-0.108417
polio / could you indicate which (childhood) diseases you have had?	-1.13703	1.57409	0.313037	1.45151	-0.692177	-1.48261	-0.312511	-0.0419879	0.859899	-1.52864	-0.454508	-1.26931	-0.0827798	-0.0258631	1.08069	0.53581	0.0806135
receive as few visitors as possible (max. 3 at a time) / how much longer are you willing to comply with the following measures?	-0.763144	2.19333	0.895106	-0.891671	-0.76184	0.102202	-0.993868	3.56909	-2.01965	0.862179	-3.9684	-2.18659	-1.01873	2.34074	2.3149	3.79228	1.9729
receive as few visitors as possible (max. 3 at a time) / how well could you comply with the following measures in practice?	-1.4086	1.33051	0.201169	-0.961013	1.40275	2.09431	-0.170448	2.63532	-1.78095	3.0505	-2.50802	-1.28627	-2.51156	0.404021	2.05059	1.58513	2.22402
receive as few visitors as possible (max. 3 at a time) / i comply with the following measures:	-0.109067	3.02497	0.0742314	-0.138664	0.188713	1.30614	1.49653	2.76657	-3.61298	0.541069	-1.84547	-1.30965	-1.90496	0.673659	1.34557	1.97769	1.3955
red, painful or itchy eyes / to what extent have you had the following symptoms in the last 7 days:	-1.25142	-1.23288	2.18805	1.01585	1.6509	2.59288	0.226781	3.48517	1.29155	-0.412704	2.17256	-4.14049	1.39376	4.11181	-0.451149	4.30019	-0.0989251
runny nose / to what extent have you had the following symptoms in the last 7 days:	1.22822	-0.138238	2.56668	1.81362	0.96118	2.205	1.13393	1.06787	1.55624	2.7159	2.49967	-2.59835	1.49345	2.4208	-0.467379	3.64929	1.16643
sad / to what extent have you felt this way in the past 14 days?	-1.56845	1.23395	2.05318	0.576302	-0.8274	0.96728	0.749509	5.30372	0.689625	2.39284	2.42417	-7.85657	1.29061	8.24494	1.09828	3.28551	4.25933
sensitive skin / to what extent have you had the following symptoms in the last 14 days:	-2.59576	2.71739	3.81086	1.74954	1.40802	-0.64287	0.592109	3.80245	-0.670559	-0.114265	-0.361585	-5.4084	1.39398	3.8389	1.95963	5.50765	2.98134
shortness of breath / to what extent have you had the following symptoms in the last 7 days:	-0.836843	-1.70508	1.56413	4.83523	4.69591	0.982174	1.90393	4.34803	1.76079	-6.05941	2.52962	-4.73326	1.5173	5.4862	0.184738	4.45113	0.310986
since the beginning of the covid-19 crisis, i see others in my area, such as people in the neighborhood or in shops, as a threat to my well-being	-1.84942	3.91161	-0.490883	-0.246616	-1.03637	0.298785	0.590694	3.17583	-0.639215	-7.44372	0.854027	-3.27941	2.18315	5.40571	-0.0855118	4.26045	2.20873
smallpox / could you indicate which (childhood) diseases you have had?	1.17451	-0.325674	-0.374897	3.01593	-0.103014	1.0229	2.00863	0.0449538	-0.412922	-6.97313	0.974269	0.667805	1.83808	0.00896998	-0.0103396	-0.534425	-1.26297
sneezing / to what extent have you had the following symptoms in the last 7 days:	-3.19365	-0.192821	3.19139	-0.389145	1.55223	1.56207	-0.918357	4.96784	1.19911	-0.292164	1.05431	-5.19885	-1.20975	4.32326	0.601178	2.2621	-0.281315
sore throat / to what extent have you had the following symptoms in the last 7 days:	-0.869844	1.9731	1.80266	-0.821551	-0.465158	3.85948	1.97994	5.79122	1.1821	1.78958	4.4515	-5.64455	0.815266	4.46203	1.43751	6.33599	0.359239
spontaneously going out for dinner/spend time on a terrace/making a day trip/going to the cinema / since the start of the intelligent lockdown, how badly did/do you miss the following?	-1.20755	-1.69776	-0.578463	2.81447	0.459873	-1.32136	0.0202318	0.216106	1.12048	-2.5237	1.05784	-0.800898	0.756762	1.81269	-2.3818	-0.537643	-1.25449
stay home as much as possible / how much longer are you willing to comply with the following measures?	-2.33343	2.53932	0.324916	0.46321	-0.72555	0.3951	0.083594	2.97352	-3.0662	-0.311442	-3.20352	-2.83056	-0.303029	2.36151	0.762801	3.21795	2.77384
stay home as much as possible / how well could you comply with the following measures in practice?	-2.43535	-0.253638	0.98768	2.68587	0.761381	1.87645	0.528288	2.27274	-3.37057	-1.22691	-1.09622	-1.12185	-1.70832	0.142617	0.83551	1.16099	0.903954
stay home as much as possible / i comply with the following measures:	-0.657489	1.21582	-0.295814	3.73217	0.189149	1.91395	1.20888	2.1694	-2.72889	-2.08021	-1.29644	-0.790274	-1.87622	0.749689	-0.350677	0.736698	1.36545
stay home in case of cold symptoms / how much longer are you willing to comply with the following measures?	-1.58751	0.993298	1.09494	2.1178	0.589225	0.51249	-0.581454	4.36181	-0.938189	2.47384	-0.927924	-1.38075	-0.903744	1.21616	0.363501	2.14211	0.434891
stomach pain / to what extent have you had the following symptoms in the last 7 days:	-1.9304	1.06028	3.64756	0.237075	2.27565	0.041702	1.45345	4.71595	-0.873955	-0.930967	4.02384	-6.3029	1.07645	5.35358	2.09236	5.15826	1.36543
stop gathering socially with more than 3 persons at a time / should the government decide to go back into an intelligent lockdown, i am prepared to complay with the following measures:	-0.435239	1.45311	-1.80972	-1.25154	0.00281557	1.75657	0.655133	2.98817	-3.06897	-2.52737	-2.70292	-1.26993	-0.201811	1.48886	-0.201067	0.721239	2.06154
stop playing sports inside / should the government decide to go back into an intelligent lockdown, i am prepared to complay with the following measures:	-0.274308	0.239935	0.676233	-1.32353	-0.681961	0.778002	0.334878	3.77597	-1.73017	0.201227	-0.716393	-2.66818	-2.25449	2.45258	0.131785	2.32852	1.97146
tetanus / could you indicate which (childhood) diseases you have had?	-0.205604	-0.764903	0.0100646	2.24274	0.170832	-1.30455	-1.35218	-0.347434	-0.601871	-2.49988	-1.14915	-0.0135954	0.39177	0.0314884	0.0231127	-0.562056	-1.42573
the carefree meeting with people / since the start of the intelligent lockdown, how badly did/do you miss the following?	-1.19644	-1.1861	2.42979	2.4631	-1.64941	-2.15391	-0.208854	2.0641	-0.585446	1.14512	-0.46521	-0.136557	-1.02804	0.682419	-0.493296	-2.1544	1.14245
the freedom to go where i want / since the start of the intelligent lockdown, how badly did you miss the following?	-0.810628	-0.00815042	0.679638	2.07197	-0.473184	-1.64887	-0.13576	1.95153	-0.934498	-4.42003	0.701053	-1.381	0.471692	3.48941	-0.919338	0.340745	-0.792928
the government does not take economic interests sufficiently into account during the corona crisis	-0.98549	-1.821	-2.19337	4.03366	-0.126666	-0.982682	0.334246	-1.23558	0.0844527	-7.62018	2.11552	-0.0525247	0.266928	-0.432612	-1.57356	-1.13411	-1.49961
the government does not take the mental health of the population sufficiently into account during the corona crisis	-2.06118	-1.16863	0.657372	3.28927	0.290332	1.10352	0.673664	0.513819	-1.45515	-2.76783	1.64722	-2.5794	0.72153	0.271923	-1.14729	0.0228008	-0.960656
the government must act tougher to reduce the number of infections	-3.15732	-2.7947	-0.805543	6.19068	1.93108	3.35678	2.27299	3.55714	-3.73876	-11.351	-0.423992	-4.01412	1.32114	4.76288	-0.677089	-2.33666	-2.55527
the pre-defined roadmap for corona measures gives me clarity	1.13404	3.12768	-1.93061	0.182608	-0.502708	0.465228	0.64327	0.179923	-0.241681	-4.21736	-1.34365	2.44425	2.3903	-0.582942	1.40266	0.217487	1.96393
the pre-defined roadmap for corona measures gives me peace of mind	1.20932	1.17075	-3.39304	0.884279	-0.647524	2.36095	0.964465	-1.25329	-0.449131	-5.01071	-1.56564	2.76525	2.39793	-0.304957	-0.641388	-0.867725	1.70243
the vaccine contributes to the return to our normal lives	0.0737578	-0.717981	1.82953	-0.802453	-1.56877	-0.9922	-0.727056	0.966091	2.70753	6.00412	2.44171	0.733121	-0.925783	-1.2037	1.15695	1.88894	1.63474
to what extent do you think that the corona vaccine will have serious side effects?	1.69853	1.19173	-0.701298	1.34493	-0.0277566	-0.632036	0.191721	1.0866	-1.40612	-8.5831	0.245783	-2.66743	3.3377	4.26139	0.0366729	-0.192384	-0.272872
to what extent do you think that vaccines in general have serious side effects?	0.173872	0.434479	-0.351591	2.37927	0.900908	0.362252	1.50163	2.07196	-1.38979	-10.6633	0.92148	-3.62539	3.60395	4.59101	0.388343	-0.362479	-0.553489
tuberculosis / could you indicate which (childhood) diseases you have had?	1.70325	0.941376	-2.33528	-0.534081	0.420848	2.17362	2.64041	0.784972	0.363667	-0.612754	1.69941	0.187136	-0.685343	-0.796057	-1.43057	1.36281	-1.12878
use paper tissues / how much longer are you willing to comply with the following measures?	-1.04261	-0.178496	0.0190465	0.78099	-0.0235153	1.26105	-1.09484	2.31389	-0.0798478	-1.36073	-0.523514	-1.85391	0.899996	1.74963	-0.587328	2.52513	1.27411
use paper tissues / how well could you comply with the following measures in practice?	-1.91262	0.10645	-0.161223	1.40612	0.527062	2.22879	0.138263	2.52492	-0.284835	-3.34651	-0.784827	-1.09818	1.29034	2.4723	-1.36575	0.780272	0.162053
use paper tissues / i comply with the following measures:	0.0209478	-0.870273	-1.72969	1.60742	-1.53521	-0.0349144	-0.371136	-1.11399	-0.10803	-3.51064	-1.09999	0.430109	1.36211	0.937324	-1.56154	-0.157217	-0.284095
variety in daily life / since the start of the intelligent lockdown, how badly did you miss the following?	0.515342	0.366988	-0.488441	1.40531	-0.377613	-1.3627	-0.759697	1.47081	-1.08497	-0.0598766	-0.605325	-1.22736	1.14218	0.921426	-0.977877	0.91594	-0.427299
was it difficult to concentrate or make decisions almost every day? (in the last 7 days)	-1.86369	-0.0511131	2.02288	2.26838	-0.0791366	3.28288	0.391936	5.37456	0.0668095	-1.00189	2.85523	-7.72376	1.04292	6.90074	0.17399	3.16198	1.22059
wash hands for 20 seconds / how much longer are you willing to comply with the following measures?	-2.399	-0.537474	0.881805	2.47673	2.15542	1.14142	-0.273114	2.99146	-1.79631	-0.887928	0.0886336	-2.33406	0.881086	2.88996	0.314118	2.24614	0.300985
wash hands for 20 seconds / how well could you comply with the following measures in practice?	-2.91654	-2.3191	-0.729742	5.51873	2.38148	2.68522	0.566948	3.78438	-3.75078	-7.32654	0.912514	-2.44959	1.03204	1.55731	0.924914	-1.40519	-3.16285
went out to get groceries / how well could you comply with the 1.5 meter rule when you...	-1.80658	0.621798	-0.762675	1.42144	0.825567	2.05214	1.21454	1.10789	-1.29847	-3.64393	-0.41951	1.59334	1.07956	-1.20629	-1.02645	1.36322	-1.10543
went out to get some fresh air / how well could you comply with the 1.5 meter rule when you...	-0.246631	-1.06357	0.582536	-0.873125	-1.24448	1.38984	-1.64234	0.341538	0.848935	2.59052	0.296182	1.86166	0.455627	-2.95374	-0.982358	-1.5284	0.157028
were one or more of your medical treatments postponed in the fall due to corona?	-0.54587	1.91598	1.48965	-0.508061	-1.86325	1.00061	0.923138	3.4967	-0.33409	0.0489659	1.52351	-3.19667	1.30512	1.66203	-1.85246	2.20704	0.0890959
were one or more of your medical treatments postponed in the spring due to corona?	0.542481	0.7369	0.996479	0.568919	0.577953	1.8952	-0.118543	3.08932	-0.460931	-2.4354	2.48079	-2.77427	1.83475	3.0672	-1.47672	1.97255	0.170703
were visited at home / how well could you comply with the 1.5 meter rule when you...	-1.20374	-1.14063	0.227413	3.08403	1.5871	1.85237	1.31871	1.66607	-2.29028	-4.51946	-1.05479	0.659651	-1.00728	-0.027921	-0.564148	-1.40746	-2.73354
were visited by friends and/or family / how well could you comply with the 1.5 meter rule when you...	-1.97845	-0.886977	-0.925214	3.43623	0.80646	2.26955	0.940264	1.66817	-2.43909	-4.76788	-1.05224	1.18854	-2.43724	-0.757212	-0.28423	-0.338292	-2.03342
wet cough / to what extent have you had the following symptoms in the last 7 days:	0.107545	-1.99867	2.04491	2.85405	4.1187	0.87915	0.73532	2.8118	1.8704	-1.79753	2.74138	-3.53067	1.83162	2.39227	0.851306	2.65732	-2.08302
what is according to you the optimal division between health- and economic interests?	-0.0453339	-1.00762	-0.0833677	-1.27628	0.308976	-1.44283	-1.76112	-1.86475	1.05299	-0.275686	1.5993	3.18097	1.03753	-0.826918	1.04499	-2.09246	-0.412179
what score would give your fitness (from 1 to 10):	2.29642	-0.224648	-0.428883	-2.363	-2.02546	-1.30849	-3.91888	-2.3218	-0.684342	2.41482	0.0333437	4.68874	0.358712	-4.19069	-1.21887	-2.16514	-0.74891
what situation applies to you? / do you have a (foster)child or (foster)children in higher education that do(es) not live at home?	1.87431	1.74204	1.27762	-0.456157	0.988901	-0.242048	-0.973488	0.974614	1.38861	-1.50185	-0.169696	-0.359768	1.27854	0.299514	-0.0561527	0.0931678	0.249647
when did you go into quarantine or isolation? / you say you were tested. did you go into quarantine or isolation?	0.077257	0.422462	1.3713	-1.05915	1.20229	0.534966	0.688972	-0.133852	-1.46468	0.341512	0.43784	-0.345526	0.98034	0.583458	0.0757538	0.724962	-0.441867
when do you expect to be vaccinated at the latest?	0.39752	-0.592029	1.28661	-2.52594	-0.219758	-1.58969	-1.87415	0.501924	-1.7822	3.84073	-2.27284	-0.0417481	-2.47399	-0.231676	-0.682574	-0.824029	0.413822
when you feel a sensation in your body, do you worry about it?	0.973219	6.03613	1.40529	-4.56584	-4.16229	-0.965816	0.912718	3.7164	-0.173172	3.31212	-4.10685	-6.05629	1.38843	7.70947	0.90144	4.01572	7.78261
when you notice a sensation in your body, do you find it difficult to think of something else?	0.551823	6.19765	1.82599	-4.54608	-4.16777	-0.192648	0.45835	2.45116	-0.316915	4.04079	-2.78139	-4.9501	0.532856	5.98876	1.54122	3.13832	6.86815
when you read or hear about an illness, do you get symptoms similar to those of the illness?	0.47572	4.08371	1.32972	-2.51898	-1.61007	0.993119	0.837306	2.82033	0.326895	4.16826	-2.19821	-4.38141	1.25141	5.76173	1.46628	3.22489	5.56509
will you be vaccinated against covid-19 when a vaccine becomes available?	-2.37725	1.24907	0.640195	-0.0129129	1.4792	-0.9024	-0.284851	1.49889	0.0887337	2.91664	-2.37846	-0.529534	-1.63571	0.972563	0.783457	1.98451	1.85975
will you go on a wintersports vacation within a year?	0.425014	-1.16107	-0.900689	-1.37839	0.0688043	-0.766131	0.0027915	-1.92361	2.82183	4.10724	1.97785	1.96189	0.0789527	-2.56455	0.388808	0.674061	2.00634
will you let yourself be vaccinated against covid-19?	-1.85587	-1.51788	-0.966147	1.09224	0.725427	-0.665991	0.928298	0.739192	-0.187942	1.01939	-1.41477	1.43475	-0.714576	-1.50745	-0.966783	1.24742	0.208489
you felt restless, jittery or nervous? / in the last 7 days did it often happen that	-0.930361	1.79518	1.44206	-0.403093	-1.83875	2.72526	1.33742	4.87745	0.788947	0.101054	2.32777	-7.56696	1.39312	7.95506	1.23443	3.87412	2.80588
you felt tense? / in the last 7 days did it often happen that	-1.91473	3.28783	1.42853	-1.353	-2.41341	0.164357	0.795004	5.81936	0.347161	0.105884	3.6367	-8.46463	2.0065	8.81157	2.86689	5.64137	3.19304
you were particularly irritable? / in the last 7 days did it often happen that	-1.17426	-1.74226	-0.174775	1.8236	-0.473543	0.0417891	0.554612	4.04475	-0.294241	-3.64292	2.65174	-7.05053	1.78579	5.36302	1.73697	2.65877	0.17488
young people can do what they want, as long as they keep enough distance	2.16919	1.43459	0.76309	-1.81526	-2.00338	0.107972	-0.690579	0.633825	1.0256	4.57871	1.20925	1.37417	0.312746	-0.624581	-0.940745	0.870642	0.242596
