# Supplementary material for: Increased genetic contribution to wellbeing during the COVID-19 pandemic
Source: PLoS Genet. 2022 May 19;18(5):e1010135. doi: 10.1371/journal.pgen.1010135 (PMC9119461; doi:10.1371/journal.pgen.1010135)
Supplement: S7 Table — The p-values for baseline associations between polygenic scores (columns), and outcome items (rows). Some questions are specific to the context of a broader question or heading. In these cases, the overarching question or heading is separated from the specific question by a ’/’. (XLSX) [file pgen.1010135.s007.xlsx]

## Sheet: S7_Table
S7 Table: Baseline association p-values
The p-values for baseline associations between polygenic scores (columns), and outcome items (rows). Some questions are specific to the context of a broader question or heading. In these cases, the overarching question or heading is separated from the specific question by a '/'.
Question	Accelerometer-based physical activity	Anxiety/tension	Autism spectrum disorder (ASD)	BMI	COVID-19 severity	COVID-19 susceptibility	Tabacco use	Depression	Alcohol use	Educational attainment	General risk tolerance	Life satisfaction	Moderate to vigorous physical activity (MVPA)	Neuroticism	Obsessive compulsive disorder (OCD)	Schizophrenia	Worry/vulnerability
(carefree) travelling abroad / since the start of the intelligent lockdown, how badly did you miss the following?	0.683306	0.497904	0.203665	0.843082	0.0130656	0.101219	0.558034	0.223657	0.612236	0.358845	0.502783	0.0223014	0.874492	0.0240793	0.198054	0.650078	0.705201
(spontaneous) visits with family / since the start of the intelligent lockdown, how badly did/do you miss the following?	0.891344	0.59163	0.871819	0.00647687	0.18517	0.189833	0.92644	0.887089	0.343368	0.223852	0.435914	0.31381	0.974216	0.783082	0.417239	0.173365	0.148576
(spontaneous) visits with friends / since the start of the intelligent lockdown, how badly did/do you miss the following?	0.888384	0.00662879	0.762129	0.000114202	0.345711	0.255943	0.902828	0.327116	0.294161	0.293675	0.314423	0.425724	0.601156	0.777204	0.709062	0.00882101	0.430422
a feeling of heaviness in your arms or legs / to what extent have you had the following symptoms in the last 7 days:	0.265842	0.388409	0.500659	0.0659205	0.64704	0.293979	0.0892797	4.92e-06	0.395328	0.00337172	0.131744	1.54e-09	0.422253	1.34e-08	0.546448	0.00617041	0.502318
a lump in your throat / to what extent have you had the following symptoms in the last 7 days:	0.574332	0.377841	0.0361653	0.358703	6.7e-05	0.0817276	0.0691381	0.00100642	0.930929	0.751889	0.131366	2.83e-06	0.0317281	0.000472404	0.612253	0.0069466	0.522816
active / to what extent have you felt this way in the past 14 days?	1.56e-07	0.598096	0.90638	0.00641312	0.518104	0.800681	0.273068	0.0230528	0.912407	6.41e-08	0.028501	1.93e-05	0.00080944	0.00973565	0.372762	0.0137985	0.624504
afraid / to what extent have you felt this way in the past 14 days?	0.666045	8.7e-05	0.0124088	0.758059	0.93542	0.169406	0.0785687	2.43e-08	0.38835	0.50119	0.633032	1.87e-15	0.044527	2.06e-18	0.272409	2.49e-06	6.92e-11
after a high-risk event i do not visit any vulnerable people for the next 10 days	0.964384	0.827609	0.00442049	0.085641	0.308672	0.00438769	0.922414	0.610567	0.798147	2.01e-09	0.577055	0.266029	0.00559804	0.590777	0.172417	0.266421	0.519303
alert / to what extent have you felt this way in the past 14 days?	0.980401	0.692391	0.575513	0.567058	0.750097	0.180386	0.365255	0.981417	0.06458	0.0988411	0.177578	0.138125	0.734154	0.923578	0.207709	0.131381	0.846644
all efforts should be taken to avoid companies going bankrupt as a direct result of the corona measures	0.0741999	0.298334	0.000139	0.0349765	0.327055	0.00131389	0.691385	0.44076	0.972983	2.06e-22	0.885354	0.441053	0.0786914	0.224662	0.192159	0.451443	0.830189
are you planning on getting the flushot this year, or have you already received it?	0.104376	0.0269881	0.650779	0.504787	0.00196405	0.23507	0.104367	0.0238455	0.114939	0.459946	0.0120392	0.254843	0.864752	0.19117	0.184389	0.451734	0.0342977
are you planning to go on a wintersports vacation within the next half year?	0.792664	0.574472	0.575927	0.976278	0.323355	0.922499	0.503378	0.104571	0.000759777	8.59e-05	7.73e-07	0.094539	0.574391	0.245598	0.294863	0.295453	0.847708
are you prepared to receive more people at home than advised?	0.351686	0.713845	0.457237	0.0793016	0.795909	0.333355	0.701007	0.00527416	0.00790617	0.0308069	0.00761984	0.0119458	0.917695	0.157291	0.369176	0.470896	0.956529
ashamed / to what extent have you felt this way in the past 14 days?	0.0828189	0.540088	0.899327	0.282263	0.921339	0.937102	0.534442	0.436582	0.645756	0.0354622	0.292543	0.00337653	0.708814	1.01e-05	0.843124	0.237496	5.72e-07
attentive / to what extent have you felt this way in the past 14 days?	0.205772	0.628094	0.0385624	0.00170967	0.826112	0.673609	0.718036	0.67904	0.629584	1.35e-18	0.0472144	0.0125374	0.83258	0.00546666	0.340099	0.646339	0.490151
avoid (large-scale) events (festivals, soccer matches) / should the government decide to go back into an intelligent lockdown, i am prepared to complay with the following measures:	0.024114	0.161514	0.421123	0.056908	0.347074	0.410026	0.10273	0.000973212	0.00548034	0.000737193	0.0897228	0.042758	0.872418	0.680902	0.452437	0.031699	1.53e-05
avoid bars and restaurants / should the government decide to go back into an intelligent lockdown, i am prepared to complay with the following measures:	0.96765	0.577024	0.883274	0.0783123	0.45811	0.562524	0.167172	0.00195463	9.45e-05	0.922039	0.0133768	0.178313	0.229844	0.59191	0.830646	0.206299	0.158641
avoid crowded places / how much longer are you willing to comply with the following measures?	0.0143993	0.201882	0.145252	0.602364	0.944538	0.399182	0.643071	0.000186988	0.0085915	2.87e-05	0.0267126	0.0703095	0.175574	0.426013	0.948628	3.71e-05	0.275967
avoid crowded places / how well could you comply with the following measures in practice?	0.514027	0.27254	0.254578	0.114594	0.0619613	0.772448	0.687165	0.179347	0.00209106	0.809133	0.992831	0.722166	0.664036	0.335205	0.246542	0.0575538	0.573208
avoid crowded places / i comply with the following measures:	0.515033	0.280548	0.583061	0.880294	0.565872	0.340514	0.0820857	0.169622	0.000903836	0.0449835	0.000163025	0.338036	0.00218564	0.277758	0.953223	0.651525	0.146509
avoid cultural institutions (musea, theater, cinema) / should the government decide to go back into an intelligent lockdown, i am prepared to complay with the following measures:	0.683698	0.840538	0.780971	0.610174	0.647761	0.771818	0.340024	0.00152693	0.0107497	0.212261	0.0210649	0.152323	0.204054	0.408337	0.308697	0.381932	0.0527691
avoid services from contact professionals (hairdresser/masseur/physical therapist/driving instructor etc.) / should the government decide to go back into an intelligent lockdown, i am prepared to complay with the following measures:	0.22757	0.997707	0.660871	0.19456	0.126951	0.29035	0.354312	0.0322151	0.19276	0.539999	0.569139	0.613916	0.844634	0.702335	0.906626	0.0152587	0.185981
before the corona crisis, how many minutes of (moderately) intense activity did you do each week (e.g. walking, biking or running)?	1.01e-07	0.0252594	0.853992	4.76e-06	0.223794	0.0724165	0.130524	0.993039	0.463	3.4e-08	0.0403906	0.248273	0.000166417	0.374137	0.352114	0.0138776	0.130253
BMI calculated from self reported weight and height	2.55e-13	6.7e-40	0.68146	0	5.75e-05	0.000485944	1.15e-23	0.00788026	0.506919	2.44e-50	0.00579483	0.08037	0.000436341	0.507304	1.68e-05	0.000183525	7.76e-19
boxing day / with how many people, older than 12, outside your own household, did you celebrate the following holidays?	0.862744	0.0385292	0.17815	0.59231	0.186251	0.192967	0.0809677	0.347029	0.238089	0.659753	0.0302126	0.140821	0.281192	0.171545	0.330273	0.759857	0.704289
chickenpox / could you indicate which (childhood) diseases you have had?	0.688298	0.640215	0.0932676	0.489217	0.53616	0.905898	0.781873	0.624606	0.307257	0.382293	0.0173411	0.525492	0.719503	0.478813	0.593516	0.229276	0.889161
christmas day / with how many people, older than 12, outside your own household, did you celebrate the following holidays?	0.848346	0.52153	0.405615	0.702607	0.961771	0.000624138	0.992338	0.303444	0.0777339	0.863186	0.257141	0.313084	0.0747776	0.996308	0.751054	0.344439	0.954788
cough/sneeze in elbow / how much longer are you willing to comply with the following measures?	0.819949	0.0903496	0.927068	0.245242	0.599902	0.477251	0.78597	0.0186295	0.609749	0.000113727	0.230967	0.230618	0.518841	0.188869	0.316812	0.00806913	0.0151654
cough/sneeze in elbow / how well could you comply with the following measures in practice?	0.750028	0.934316	0.421697	0.560727	0.754701	0.36229	0.313838	0.0685267	0.616377	0.0130856	0.0548363	0.847505	0.350692	0.424487	0.177724	0.342956	0.353845
cough/sneeze in elbow / i comply with the following measures:	0.058288	0.823607	0.0124099	0.181409	0.90158	0.493251	0.0114695	0.431127	0.530371	0.781277	0.00101104	0.912302	0.206537	0.198442	0.741972	0.846397	0.176595
covid-19 threatens everyone in the netherlands	0.0211857	0.779396	0.0535935	0.105501	0.775658	0.0336863	0.677795	0.539838	0.129175	2.76e-10	0.000167472	0.593426	0.871058	0.00380064	0.890626	0.00125334	0.828958
Depressive score, calculated with the M.I.N.I. questionnaire items	0.285261	0.64092	0.216159	0.902888	0.0373987	0.815967	0.787528	0.0082318	0.249323	9.71e-05	0.651033	2.54e-06	0.953134	2.35e-06	0.317876	0.00134314	0.501644
determined / to what extent have you felt this way in the past 14 days?	0.247345	0.0322055	0.587556	0.0926156	0.474779	0.637087	0.134879	0.0571996	0.618237	0.228135	8.75e-05	1.51e-05	0.481605	0.000352788	0.134673	0.508415	0.0141407
diarrhea / to what extent have you had the following symptoms in the last 7 days:	0.0906754	0.000496572	0.0158615	0.000983413	0.252824	0.584733	0.000389937	0.000129698	0.466579	0.00327488	2.18e-05	1.82e-05	0.351188	0.00185478	0.687129	0.000276231	0.0209617
diarrhea or stomach pain / to what extent have you had the following symptoms in the last 7 days:	0.052498	0.845736	0.0729415	0.00140981	0.0207506	0.610994	0.00582443	0.0202551	0.248729	0.415115	0.0567161	3.64e-05	0.311922	0.002605	0.998581	0.00321129	0.511431
did you celebrate christmas in church in recent years?	0.0508048	1.57e-06	0.0834508	4.03e-05	0.00358006	0.684605	2.5e-05	3.51e-05	0.82158	4.54e-32	0.00205123	1.63e-06	0.000294375	0.0152553	0.0109931	6.47e-06	9.13e-08
did you divide your christmas break visits over multiple days because of the corona measures?	0.0238648	0.191378	0.754162	0.332623	0.501593	0.150892	0.142267	0.445682	0.741883	0.259782	0.192195	0.0117895	0.0733377	0.676163	0.0843684	0.641207	0.0237168
did you do any volunteer work in the last year?	0.417128	0.531994	0.630605	0.143078	0.945335	0.967857	0.00253953	2.28e-05	0.00851448	3.24e-29	0.0550443	6.25e-08	0.412661	1.09e-07	0.233227	0.000260773	0.453973
did you feel tired or without energy almost every day? (in the last 14 days)	0.52121	0.190799	0.336451	0.308864	0.179426	0.22439	0.114092	3.5e-05	0.990343	0.0186908	0.519927	8.84e-09	0.30466	1.52e-07	0.461326	0.00374256	0.0617399
did you feel worthless or guilty almost every day? (in the last 7 days)	0.202271	0.855151	0.300851	0.492541	0.966118	0.945175	0.424341	0.00851668	0.959792	0.284878	0.0537381	2.95e-08	0.693058	0.00197578	0.797264	0.370032	0.776818
did you get a flu shot in the past year?	0.623392	0.0843794	0.113947	0.454359	0.761214	0.723613	0.0768405	0.00322827	0.0137233	0.834977	0.00887311	0.0787683	0.953401	0.15266	0.515801	0.488614	0.138041
did you speak or move more slowly than normal? or did you feel restless, jittery and could barely sit still? nearly every day? (in the last 7 days)	0.937066	0.8942	0.00685907	0.1161	0.00951793	0.0822739	0.605977	0.00238344	0.135622	0.0407893	0.0123759	1.45e-06	0.000497421	1.7e-05	0.0996222	1.57e-05	0.475448
did your appetite change noticeably, or did your weight increase or decrease without this being intended? (in the last 7 days)	0.691864	0.513474	0.00503391	8.38e-08	0.798631	0.727748	0.0362619	0.0031024	0.00118353	0.000108419	0.226273	0.000203891	0.114188	2.23e-05	0.653993	0.00182299	0.499533
difficulty breathing / to what extent have you had the following symptoms in the last 7 days:	0.0606014	0.66165	0.140101	7.26e-05	0.053192	0.00234408	0.0188774	0.00149171	0.373196	2.67e-06	0.000385598	1.16e-05	0.217411	2.88e-06	0.679202	1.51e-05	0.990622
diphtheria / could you indicate which (childhood) diseases you have had?	0.185657	0.809779	0.0168758	0.158048	0.791706	0.551635	0.584617	0.190702	0.213605	0.0473579	0.552115	0.861582	0.789122	0.609341	0.436739	0.542049	0.618881
dizziness / to what extent have you had the following symptoms in the last 7 days:	0.10312	0.891874	0.000453808	0.24096	0.154063	0.114388	0.0577833	2.72e-06	0.313508	0.00576967	0.110563	4.53e-11	0.0983706	7.85e-11	0.977934	0.00274716	0.0524676
do you currently have the feeling that society is in a crisis?	0.943684	0.132401	0.478217	0.453551	0.861032	0.0907588	0.655052	6.44e-06	0.277125	0.632614	0.130386	0.000300166	0.0116217	6.19e-05	0.724731	0.00790094	0.12028
do you expect this christmas to be more stressful than previous years?	0.392991	0.724455	0.893052	0.825029	0.335693	0.452075	0.980838	0.797917	0.867509	0.32907	0.492056	0.169085	0.463676	0.527387	0.264118	0.192483	0.206082
do you feel despondent when you thing of the period of time before everything is back to normal?	0.286885	0.482341	0.897271	0.887926	0.044507	0.505511	0.444136	0.301201	0.0629351	1.41e-05	0.708036	0.00297522	0.0656904	2.68e-05	0.189364	0.498379	0.516383
do you have a (foster)child or (foster)children aged 18 years or younger?	0.828947	0.633678	0.0763909	0.571537	0.886157	0.184994	0.452227	0.706929	0.628494	0.541101	0.339357	0.398412	0.849315	0.393121	0.968664	0.227403	0.584129
do you have a (foster)child or (foster)children in higher education that do(es) not live at home?	0.126231	0.865107	0.574762	0.47632	0.943696	0.0927021	0.306691	0.713575	0.367102	5.32e-13	0.190708	0.44756	0.522097	0.22024	0.842374	0.0183228	0.12546
do you have a chronic health condition?	0.477146	0.516015	0.637034	0.0531589	0.589409	0.571678	0.0689076	0.336737	0.772164	0.080712	0.12281	0.0490479	0.0413958	0.0431408	0.528161	0.569158	0.140248
do you have one or more household members?	0.933757	0.652336	0.152244	0.578466	0.111436	0.0578886	0.674946	0.40053	0.580761	0.327691	0.958316	0.594942	0.302263	0.572023	0.748087	0.248755	0.917803
do you have vacation plans (other than wintersports) for the months of december and/or january?	0.50656	0.922573	0.17958	0.0042259	0.745693	0.471363	0.987206	0.65118	0.160677	6.13e-05	0.49775	0.705342	0.977544	0.633648	0.0697833	0.931444	0.116489
do you intend to be tested when you experience severe symptoms?	0.544447	0.20615	0.325323	0.634837	0.780989	0.0556655	0.456511	0.725635	0.220487	0.0103439	0.0256494	0.462995	0.189156	0.911054	0.0484285	0.861553	0.0912377
do you think there will be a vaccine?	0.0245413	0.795303	0.388676	0.9855	0.325984	0.45283	0.422914	0.911112	0.545677	0.542349	0.0304849	0.169751	0.417987	0.387366	0.730502	0.49359	0.437584
do you wear a face mask?	0.503013	0.372561	0.15152	0.109972	0.259948	0.758508	0.0491787	0.000812044	0.756665	0.000439122	0.825778	0.350491	0.361724	0.346994	0.0222205	0.086541	0.140262
does at least one of your household members work outside the house?	0.683147	0.383663	0.00193996	0.0193007	0.242831	0.286194	0.115645	0.288325	0.329444	3.12e-13	0.42859	0.932752	0.153026	0.60094	0.062457	0.122206	0.168716
does one of your household members have a critical job? (as defined by the government.)	0.926397	0.823854	0.375352	0.306139	0.746404	0.990157	0.250131	0.840147	0.968326	0.783757	0.0259999	0.582031	0.419881	0.726104	0.852814	0.283745	0.72162
does someone close to you have a covid-19 infection?	0.440491	0.521105	0.54911	0.595423	0.212972	0.0955031	0.858432	0.540303	0.147569	1.41e-06	0.401734	0.777924	0.397265	0.0554153	0.840506	0.0278376	0.425407
dry cough / to what extent have you had the following symptoms in the last 7 days:	0.0476921	0.419419	0.0992899	0.892856	0.447038	0.0977633	0.119648	8.51e-05	0.104912	0.239633	0.00345412	0.000190316	0.0239034	4.33e-06	0.0344978	0.000740984	0.0641627
Ever self reported positive SARS-CoV-2 PCR test	0.961335	0.538301	0.591538	0.291737	0.226437	1.28e-22	0.80598	0.0921214	0.245666	0.211993	0.3148	0.293475	0.716067	0.604274	0.365488	0.978599	0.106495
feeling suddenly warm, then suddenly cold again / to what extent have you had the following symptoms in the last 7 days:	0.336162	0.992322	0.000865136	0.295137	0.0300743	0.532907	0.239799	0.00045665	0.965716	0.137594	0.000906486	2.41e-09	0.0157852	4.1e-08	0.75426	1.04e-05	0.404983
fever (38 degrees or higher) / to what extent have you had the following symptoms in the last 7 days:	0.26936	0.787677	0.0192621	0.44462	0.370871	0.808011	0.755859	0.289262	0.322555	0.481149	0.359011	0.931034	0.390297	0.51375	0.6375	0.903967	0.823875
has a doctor told you that you probably have (had) a coronavirus/covid-19 infection?	0.0855809	0.585984	0.449964	0.0689665	0.47869	0.510459	0.767755	0.438771	0.483063	0.773519	0.820606	0.583418	0.902228	0.851734	0.322118	0.425013	0.354342
has someone close to you died of a covid-19 infection?	0.438345	0.141601	0.774577	0.298941	0.349829	0.335627	0.275405	0.668097	0.00844412	0.0788482	0.68865	0.174367	0.641668	0.0209809	0.231012	0.0819913	0.00685765
has someone you live with been told by a doctor that they might have covid-19?	0.411339	0.495102	0.666202	0.674731	0.458092	0.797995	0.943509	0.944997	0.880961	0.970367	0.382421	0.255422	0.281069	0.0473014	0.659277	0.094721	0.0566396
has someone you live with tested positive for a covid-19 infection?	0.27936	0.819743	NA	NA	NA	NA	0.643821	0.702656	0.865013	NA	0.162716	0.424739	NA	0.327622	0.736053	0.476201	NA
has the amount of household members or the composition of your household changed since the last time that we asked you about your household composition?	0.700037	0.424839	0.890564	0.549941	0.067592	0.674175	0.180222	0.449411	0.624675	0.158205	0.221149	0.865035	0.941032	0.878485	0.0253694	0.772388	0.924434
has your medication use changed in the last 4 months? please include over-the-counter medication, such as cough syrup and paracetamol	0.0464845	0.304096	0.765389	0.629228	0.900946	0.812642	0.630952	0.000839021	0.243952	0.908102	0.0317769	0.00144731	0.364172	0.0133378	0.492293	2.56e-05	0.605489
have you been in quarantine or (self-)isolation since august 1st 2020?	0.384507	0.63349	0.0517741	0.55957	0.892357	1.47e-05	0.312318	0.00023484	0.087318	3.63e-07	0.000517154	0.0375605	0.666247	0.25771	0.283859	0.19162	0.421961
have you been on vacation in the period of march 2020 until and including june 2020?	0.821043	0.569557	0.71097	0.855031	0.284577	0.734344	0.342608	0.919465	0.679968	0.0021863	0.522843	0.12427	0.724467	0.112203	0.605324	0.311347	0.371806
have you been tested for coronavirus (covid-19)?	0.0325671	0.953261	0.064263	0.857788	0.348531	0.000598474	0.247948	0.582535	0.0324374	0.160082	0.0764552	0.907932	0.112961	0.528657	0.811212	0.923573	0.520314
have you changed your vacation plans due to the corona pandemic?	0.773998	0.733642	0.812589	0.164686	0.257149	0.227695	0.0666635	0.816156	0.00653684	2.8e-05	0.453051	0.17327	0.941661	0.664113	0.0592694	0.186091	0.0665574
have you considered hurting yourself, wished you were dead, or had suicidal thoughts? (in the last 7 days)	0.500239	0.12003	0.753055	0.209174	0.632362	0.536011	0.736597	0.0341772	0.705511	0.629398	0.379644	0.000343672	0.721939	0.0953006	0.102879	0.0124501	0.497499
have you had contact with someone who tested positive for covid-19? this means physical contact rather than by, e.g., telephone.	0.614671	0.338195	0.45479	0.273726	0.140941	0.0521836	0.355911	0.864515	0.194468	0.709865	0.260084	0.158573	0.990171	0.299499	0.431276	0.373809	0.641593
have you had problems sleeping almost every night (difficulty falling asleep, waking up in the night or too early in the morning, or actually sleeping too much)? (in the last 7 days)	0.878299	0.835123	0.169785	0.0441919	0.0134524	0.00991821	0.307131	1.39e-05	0.942346	4.71e-05	0.000394335	4.94e-12	0.684123	1.55e-07	0.606563	0.000334367	0.242838
have you received a new diagnosis for a (chronic) disease since april?	0.926414	0.594141	0.530994	0.782421	0.110976	0.849175	0.865095	0.993349	0.808197	0.992004	0.642195	0.66288	0.510933	0.816753	0.323073	0.681931	0.637265
have you smoked in the last 7 days?	0.143531	4.87e-09	0.0368006	5.24e-11	0.533067	0.413822	1.66e-07	0.0239698	0.000148918	1.05e-18	0.00211827	0.000114344	0.917087	0.00705905	0.0990372	0.8517	4.57e-05
have you taken any medications in the last 7 days?	0.0404627	0.263345	0.713459	0.00412148	0.720467	0.489927	0.0289728	0.000267343	0.0511335	6.08e-07	0.070685	5.7e-06	0.0103706	0.00105267	0.358078	0.394407	0.318187
headache / to what extent have you had the following symptoms in the last 7 days:	0.90904	0.74417	0.505888	0.921518	0.020746	0.178844	0.316007	3.07e-06	0.806273	0.00308925	0.169576	1.78e-11	0.900834	3.76e-10	0.532614	7.29e-05	0.0231638
heart or chest pain / to what extent have you had the following symptoms in the last 7 days:	0.844281	0.212862	0.488224	0.540308	0.0999444	0.152087	0.839753	1.48e-10	0.0492516	0.168628	0.000286959	4.48e-10	0.00438885	1.63e-06	0.448659	1.48e-08	0.103333
herpes zoster / could you indicate which (childhood) diseases you have had?	0.687563	0.150021	0.927641	0.0118456	0.248407	0.684865	0.0979794	0.391866	0.472426	0.432285	0.644054	0.0798919	0.20321	0.980623	0.545574	0.194135	0.812635
hostile / to what extent have you felt this way in the past 14 days?	0.268485	0.458467	0.0186908	0.96763	0.127895	0.876278	0.464989	2.22e-08	0.778668	0.954369	0.00328116	2.15e-13	0.009757	2.06e-13	0.342327	7.34e-05	0.0121335
how do you expect to feel about christmas this year?	0.943959	0.160784	0.897106	0.143461	0.814475	0.518182	0.669864	0.204991	0.862284	0.00253161	0.516775	5.64e-06	0.33382	0.0003622	0.342955	0.131324	0.197441
how do you generally feel about christmas?	0.80632	0.767054	0.0781066	0.00689239	0.384783	0.22822	0.990325	0.42423	0.413429	0.437236	0.567456	6.23e-05	0.890522	0.0324092	0.0425078	0.342254	0.0195393
how healthy are you eating compared to the period before the covid-19 crisis?	0.752831	0.587886	0.723446	0.00249717	0.707516	0.191199	0.163254	0.935688	0.328884	0.0312058	0.749587	0.700868	0.273424	0.186836	0.19074	0.56368	0.993907
how important do you think healthy eating is compared to the period before the covid-19 crisis?	0.59995	0.00500097	0.489803	0.254646	0.247807	0.94133	0.020766	0.0530802	0.046734	0.000464246	0.0195444	0.0804804	0.5098	0.00525545	0.3547	0.00402187	0.00115577
how long are you prepared to stay in a complete lockdown (i.e. only go out of the house for groceries and critical jobs) if this will save lifes?	0.918053	0.856167	0.456807	0.80271	0.00249745	0.537755	0.268709	0.567218	0.335201	0.756707	0.962781	0.871364	0.0579082	0.279345	0.548535	0.000586779	0.536201
how long do you think the pandemic will continue?	0.00723079	0.961833	0.264749	0.142346	0.986807	0.190672	0.990785	0.00306437	0.230686	0.302459	0.749689	0.0297767	0.30592	0.0407592	0.302073	0.0407393	0.995336
how many different people, older than 12, outside your own household, did you visit/receive as guests in total during christmas break?	0.802387	0.558217	0.0710447	0.0504953	0.52229	0.511073	0.766807	0.056426	0.000882129	8.36e-23	0.54034	0.00325588	0.116555	0.000812644	0.199404	0.840298	0.212601
how many different people, older than 65, outside your own household, did you visit/receive as guests in total during christmas break?	0.695949	0.811609	0.217877	0.585658	0.0482568	0.90154	0.0613549	0.489629	0.797721	0.000127131	0.968688	0.965465	0.368731	0.573128	0.736943	0.166897	0.0158211
how many guests do you think you could responsibly receive in your home for christmas and/or new year's eve?	0.879816	0.0363006	0.000674269	0.166628	0.451058	0.422405	0.733986	0.000525243	0.0933506	0.117845	0.0242584	0.00792804	0.876973	0.233132	0.182207	0.322054	0.0385504
how many hours per week did you work on average in the past month?	0.69685	0.922396	0.419742	0.974829	0.387478	0.605365	0.873231	0.0775067	0.498466	0.389102	0.934524	0.00562725	0.821765	0.0844103	0.0134645	0.376483	0.714573
how much have you been concerned about the corona crisis in the past 7 days?	0.338503	0.00606759	0.664369	0.946066	0.912081	0.0301622	0.0157317	0.000227138	0.842409	0.0269911	0.20551	2.04e-10	0.156714	2.98e-15	0.560639	5e-06	6.21e-08
how often did you use public transort before the corona crisis?	0.0107524	0.25566	6.95e-08	0.0096447	0.654388	0.206752	0.178189	0.106923	0.00204473	2.15e-35	0.00175925	0.226188	0.0195573	0.432238	0.0851475	2.03e-06	0.0116624
how often do you currently use public transport?	0.0768148	0.82068	0.00631638	0.536202	0.882202	0.0650279	0.013035	0.591042	0.124828	7.16e-13	0.0105055	0.851836	0.371682	0.836679	0.333536	0.0107381	0.526023
how often do you feel alone? (in the last 7 days)	0.500909	0.5548	0.1552	0.0735269	0.225746	0.0185581	0.174249	2.11e-05	0.215025	0.0028718	0.474072	2.26e-09	0.295042	8.75e-09	0.657297	0.0542919	0.526094
how often do you feel excluded? (in the last 7 days)	0.0244296	0.217592	0.0147875	0.729575	0.0128877	0.110375	0.039512	0.014757	0.161339	0.0504474	0.878162	2.15e-07	0.389158	6.52e-07	0.374273	0.100371	0.0299844
how often do you feel isolated from others? (in the last 7 days)	0.393515	0.179911	0.133685	0.57318	0.374725	0.29501	0.184474	5.01e-05	0.691598	0.00943729	0.113404	3.67e-07	0.241	7.42e-06	0.0185394	0.195371	0.0001928
how often do you wash your hands for 20 seconds or longer?	0.123322	0.711297	0.0807601	2.37e-08	0.0635112	0.729093	0.000165555	0.00100678	0.00260143	2.83e-24	0.493557	0.219369	0.0130085	0.00527093	0.229525	0.770618	0.106104
how often per day do you wash your hands?	0.0132555	0.00173826	0.0251835	0.00237298	0.312798	0.858156	0.0732903	0.000130329	0.235492	1.9e-09	0.761744	0.294582	0.0458529	0.00112969	0.875295	0.89994	0.155328
how socially isolated have you felt in the last 7 days?	0.0744049	0.192287	0.749836	0.217716	0.181898	0.0821483	0.744789	0.0196412	0.322361	0.980727	0.299951	0.0262278	0.0355079	0.00684205	0.104917	0.30578	0.00809284
how would you rate your health, generally speaking?	0.00088822	0.3163	0.747885	2.24e-05	0.0471862	0.686121	0.00345049	2.91e-06	2.8e-05	6.93e-12	0.0264936	3.38e-19	0.0073416	1.45e-17	0.318042	0.00301659	0.184121
how would you rate your quality of life over the last 14 days?	0.0490627	0.443073	0.130918	0.934909	0.627697	0.866367	0.304611	5.83e-05	0.163094	0.000999667	0.986553	8.13e-14	0.809892	1.52e-12	0.63347	1.38e-05	0.230246
i am afraid of side effects in the short-term	0.234006	0.415539	0.0635034	0.0215843	0.202749	0.324601	0.822437	0.0676528	0.141931	3.87e-23	0.837355	3.79e-05	0.000713436	5.73e-12	0.479869	0.75881	0.919889
i am afraid of side effects in the long-term	0.531804	0.736392	0.0107687	0.0902178	0.552095	0.920682	0.27183	0.316118	0.184906	8.88e-23	0.100911	0.000222058	0.0925096	1.12e-08	0.263334	0.249001	0.844247
i am afraid that important ground rights can be swept aside more easily in the future	0.56924	0.133038	0.14636	1.08e-06	0.753939	0.0325867	0.42328	0.119493	0.177458	5.81e-34	0.00446826	7.52e-05	2.25e-06	0.00014606	0.0995393	0.964102	0.021567
i am afraid that things will go wrong in our society (in the last 7 days)	0.378548	0.262463	0.108695	0.284208	0.252238	0.915115	0.702623	1.32e-05	0.715006	1.41e-06	0.71496	3.38e-17	0.501395	2.33e-18	0.27396	0.0100583	0.00120994
i am afraid to be alone at christmas	0.436282	0.297745	0.423288	0.120484	0.218403	0.676536	0.384314	0.954549	0.855285	0.0593532	0.176927	0.284044	0.336218	0.118468	0.816702	0.552632	0.179405
i am afraid to be alone at new year's eve	0.268222	0.312378	0.339483	0.0622804	0.303004	0.332	0.208864	0.827355	0.444934	0.133399	0.321369	0.277409	0.814901	0.0690353	0.999571	0.34907	0.322387
i am aware of all current corona measures from the government	0.159477	0.0923668	0.448802	0.168161	0.403036	0.434383	0.57206	0.0973598	0.499158	0.203756	0.660873	0.561398	0.797085	0.780428	0.890484	0.0052023	0.641389
i am bothered by people who do not wear a facemask in places where it is urgently advised or mandatory	0.0954327	0.777132	0.130111	0.246611	0.0425669	0.519501	0.238299	0.00251542	0.0137184	6.16e-05	0.602297	0.0300752	0.389749	3.32e-06	0.261076	0.104389	0.073988
i am concerned that i can't see friends and family / how much have you been concerned about the corona crisis in the past 7 days?	0.100428	0.0971116	0.72035	0.0200576	0.923847	0.100717	0.226054	0.0164839	0.106164	0.00169108	0.625453	0.0104881	0.960226	2.8e-06	0.368973	0.836368	0.000322222
i am concerned that i or my family will be in serious financial trouble / how much have you been concerned about the corona crisis in the past 7 days?	0.0436134	0.348216	0.594221	0.0422635	0.747754	0.998524	0.627487	0.0147601	0.0438632	6.6e-05	0.164527	5.62e-08	0.412919	6.45e-09	0.527466	0.19762	0.00676149
i am convinced that facemasks contribute to stop the spread of the corona virus	0.446084	0.242701	0.458005	0.30796	0.40433	0.977051	0.330896	0.0100199	0.0895714	0.814234	0.968211	0.261638	0.888028	0.0943253	0.319473	0.104446	0.0437226
i am frustrated that people do not comply with corona measures	0.962819	0.186678	0.0272766	0.00459324	0.81765	0.938843	0.0966012	9.84e-05	0.0121076	8.91e-05	0.051627	2.37e-05	0.723683	4.05e-09	0.183219	0.0159968	0.0107693
i am frustrated with how things are now going in society (in the last 7 days)	0.0441358	0.656436	0.00928697	0.0348376	0.304782	0.689121	0.632439	0.000101323	0.235098	2.07e-07	0.0466448	5.37e-17	0.410578	1.74e-17	0.849055	0.491018	0.807231
i am prepared to skip this year's celebration of christmas and new year's eve because of the corona crisis	0.546909	0.358517	0.0125832	0.0392364	0.873641	0.761299	0.724651	0.0142913	0.744893	0.0162255	0.104651	0.0276941	0.109493	0.0487826	0.433197	0.479669	0.0109551
i am prepared to strictly follow all governmental corona measures to reduce the number of infections	0.0142942	0.478051	0.663082	0.768734	0.781384	0.351015	0.183265	0.275367	0.00893571	0.298943	0.00384784	0.95637	0.0296923	0.499464	0.875768	0.347531	0.120109
i am prepared to violate corona measures in order to celebrate christmas or new year's even the way i am used to	0.472211	0.298459	0.370081	0.135275	0.0733769	0.343359	0.794844	0.0119785	0.0691414	0.390462	0.27472	0.126339	0.145894	0.269177	0.401113	0.711811	0.155398
i am relieved that the vaccine is there	0.838015	0.752392	0.929796	0.871375	0.597539	0.46017	0.454938	0.328305	0.000670804	9.44e-07	0.144524	0.313472	0.874031	0.0623538	0.318729	0.0619855	0.0321257
i am willing to get vaccinated if it means that i may adhere to less strict measures	0.162296	0.205181	0.0129777	0.581618	0.0552771	0.393914	0.588965	0.363124	0.00206704	2.93e-06	0.407155	0.0257517	0.0209549	0.00401402	0.648721	0.865081	0.670588
i am worried for another reason / how much have you been concerned about the corona crisis in the past 7 days?	0.327535	0.0193766	0.935845	0.227273	0.229872	0.188487	0.364188	0.161431	0.476871	0.0141863	0.0377304	0.0154887	0.0107706	0.0193255	0.178018	0.0051207	0.125054
i am worried that i infect someone else / how much have you been concerned about the corona crisis in the past 14 days?	0.234488	0.00260502	0.0150802	0.929596	0.955591	0.294277	0.723383	0.00456397	0.420846	0.0390752	0.909152	1.24e-06	0.895865	4.51e-08	0.104634	6.2e-05	2.41e-06
i am worried that there will be a shortage of medications	0.350515	0.742758	0.587529	7.91e-06	0.804349	0.659239	0.255954	0.0755056	0.0630081	2.03e-08	0.94685	0.00714361	0.696748	0.000507808	0.541902	0.107916	0.945865
i avoid bars and restaurants / i take these extra measures for myself:	0.880435	0.0878575	0.0843319	0.0702273	0.945114	0.623969	0.745036	0.0390616	9.65e-08	0.000425906	0.0509118	0.202129	0.767015	0.0299169	0.654622	0.454479	0.0449141
i avoid cultural institutions (musea, theater, cinema) / i take these extra measures for myself:	0.887462	0.0623597	0.698102	0.623463	0.478966	0.0784804	0.401211	0.992997	0.027627	0.00331016	0.00778383	0.975123	0.14789	0.0750157	0.413409	0.635848	0.117254
i avoid markets / i take these extra measures for myself:	0.202109	0.145929	0.350602	0.150063	0.0500148	0.641106	0.996663	0.0542582	0.0300992	0.0381482	0.0479086	0.193265	0.247392	0.351187	0.46749	0.00948444	0.037028
i avoid parks and/or beaches / i take these extra measures for myself:	0.208431	0.62411	0.533577	0.029648	0.103235	0.165662	0.588318	0.834679	0.0509618	7.46e-10	0.000102815	0.999374	0.00158203	0.686358	0.885665	0.054091	0.421308
i avoid services from contact professionals (hairdresser/masseur/physical therapist/driving instructor etc.) / i take these extra measures for myself:	0.138142	0.946875	0.239688	0.0286372	0.70109	0.908892	0.472407	0.00447793	0.414603	0.00491777	0.172521	0.318977	0.0692087	0.665785	0.30392	5.2e-05	0.870041
i avoid shops / i take these extra measures for myself:	0.181644	0.978701	0.285575	0.0861532	0.185782	0.797088	0.210203	0.00579222	0.114151	0.128842	0.495612	0.062808	0.86268	0.350096	0.621668	0.026882	0.934971
i can get corona despite a covid-19 vaccination	0.160139	0.766847	0.48926	0.038906	0.120911	0.462234	0.078444	0.224446	0.01035	0.93261	0.433064	0.0398347	0.985636	0.429923	0.0241603	0.354195	0.216029
i can transmit corona despite a covid-19 vaccination	0.439637	0.485186	0.484844	0.0356526	0.616512	0.429892	0.180576	0.0909195	0.0441513	0.605736	0.0729922	0.0216549	0.452703	0.662685	0.000978838	0.247289	0.393709
i consider the positive sides of the situation / what do you generally think when something bad happened to you?	0.422415	0.00280249	0.582559	0.136225	0.443538	0.902188	0.634786	0.128839	0.773682	0.00110384	0.000236318	0.00151041	0.825054	0.000107867	0.285743	0.461601	0.0400797
i do everything i can to help others who are infected with covid-19 (in the last 7 days)	0.571774	0.716881	0.000307762	0.154577	0.868509	0.00388699	0.750116	0.608464	0.162992	3.42e-10	0.018276	0.741957	0.001136	0.0361161	0.453318	0.199078	0.810442
i do muscle and bone strengthening exercises, such as nordic walking, jumping rope or weight training:	0.285956	0.0349913	0.826573	0.00074071	0.140194	0.614554	0.112538	0.153554	0.519792	0.00660837	0.579711	0.72554	0.631381	0.913476	0.478157	0.521294	0.808793
i do not feel obliged to comply with the government's corona measures (in the last 7 days)	0.563569	0.00166407	0.796913	3.38e-05	0.3632	0.184983	0.224954	0.242752	0.0689389	7.37e-08	0.000197484	0.998636	0.0111334	0.553597	0.389911	0.634849	0.163027
i do not kiss anyone on the cheek, except members of my own household / i take these extra measures for myself:	0.255714	0.618293	0.524345	0.228335	0.616238	0.883216	0.628208	0.548484	0.881265	1.52e-06	0.0120973	0.820666	0.00572061	0.4807	0.796825	0.447691	0.127425
i do not need to be vaccinated if i already had a serious form of corona	0.256012	0.665629	0.801363	0.150575	0.542217	0.759771	0.918798	0.139243	0.801114	0.494979	0.430694	0.465756	0.370619	0.858665	0.723444	0.325922	0.762788
i estimate my chances of becoming infected in the current situation as follows:	0.44954	0.00960547	0.00518497	0.0741859	0.124132	0.0139051	0.974327	0.0188428	0.591189	5.46e-10	0.0893787	0.000194856	0.0695067	8.79e-12	0.276308	0.00219501	0.010356
i estimate my chances of infecting someone else in the current situation as follows:	0.74368	0.00183041	0.00764834	0.169346	0.149217	0.0787738	0.654643	0.134248	0.327122	6.15e-09	0.151755	0.000881457	0.216526	2.71e-09	0.871109	0.00154788	0.226622
i expect that i will learn something positive for my own life from the corona pandemic	0.0371253	0.824559	0.764468	0.505038	0.927371	0.61208	0.0848048	0.0376795	0.675568	1.92e-05	0.0628699	0.383443	0.0977875	0.833284	0.481273	0.0077092	0.137086
i expect that others will do everything they can to help me if i get infected or ill with covid-19 (in the last 7 days)	0.404522	0.065816	1.29e-08	0.292927	0.800759	0.337741	0.765808	0.771305	0.537493	0.00367529	0.459231	0.0562215	0.000910393	0.649709	0.406799	0.87804	0.732999
i feel connected to all dutch people (in the last 7 days)	0.025179	0.00610826	8.99e-08	0.678621	0.31699	0.13505	0.885845	0.471668	0.484842	4.91e-07	0.486372	0.0152	0.0649811	0.917866	0.815578	0.65655	0.00333713
i feel connected to my neighbors, family and/or friends (in the last 7 days)	0.928389	0.00111236	0.00340248	0.051801	0.99821	0.513803	0.0139469	0.819816	0.630506	0.212767	0.509756	0.00112477	0.0436798	0.12973	0.0828898	0.545788	0.0281603
i feel excluded by society (in the last 7 days)	0.0172036	0.35596	0.116744	0.000374989	0.815279	0.342097	0.0995055	0.034597	0.83201	6.25e-08	0.0430224	1.02e-05	0.110438	2.21e-05	0.180692	0.680637	0.167556
i feel that i am not appreciated by others in society (in the last 7 days)	0.179818	0.765968	0.00149048	3.35e-06	0.709531	0.315501	0.0577434	0.0679434	0.584271	0.00118087	0.961998	1.66e-07	0.208597	4.5e-06	0.285476	0.206507	0.390979
i felt fine / to what extent have you experienced following in the last 7 days:	0.00303957	0.137295	0.0463474	0.00139202	0.560051	0.745703	0.19375	9.41e-07	0.843225	0.000303717	0.084124	1.84e-15	0.0298389	9.4e-09	0.923382	2.06e-06	0.968158
i felt physically exhausted / to what extent have you experienced following in the last 7 days:	0.00941906	0.529642	0.00301435	0.0880652	0.0389953	0.114831	0.104312	1.42e-08	0.885871	0.00135072	0.00116799	1.6e-18	0.332007	2.59e-12	0.322102	4.16e-08	0.0663451
i felt tired / to what extent have you experienced following in the last 7 days:	0.0105449	0.216015	0.00879068	0.482423	0.129232	0.824339	0.692303	3.23e-11	0.694071	0.984414	0.0105643	1.65e-24	0.542334	1.17e-16	0.0936725	2.71e-08	0.0444922
i find it important that the government listens to all experts/scientists when formulating the corona policy	0.211733	0.895488	0.0634176	0.0127932	0.292399	0.21915	0.113837	0.24248	0.653174	6.74e-09	0.805994	0.988662	0.582811	0.318079	0.269806	0.108449	0.0676056
i find it important to watch (a recording of) the press conferences about the current corona situation in the netherlands	0.0441966	0.204169	0.295734	0.717381	0.74271	0.667835	0.913341	0.534588	0.338622	0.00201044	0.0499887	0.979202	0.723652	0.29926	0.38016	2.19e-07	0.108634
i find it justified that the capacity for regular healthcare is reduced in favor of the treatment of corona patients	0.125156	0.0137892	0.635019	0.000453813	0.252008	0.214083	0.946433	0.000183602	0.760612	6.9e-16	0.000174702	4.03e-08	0.182158	0.000206179	0.966904	0.834703	0.102071
i find it problematic when facemasks are lying around in the street and in nature	0.141108	0.0850441	0.685619	0.529212	0.676753	0.721396	0.935909	0.00171192	0.285369	6.63e-08	0.0342489	0.0425099	0.010255	0.000598506	0.0312269	0.573383	0.746335
i find the communication of corona measures clear	0.976212	0.115415	0.228587	0.390788	0.357956	0.824703	0.199637	0.317619	0.262005	0.225449	0.654141	0.000251438	0.931453	0.0449584	0.674029	0.609738	0.280111
i find the corona vaccine scary	0.469891	0.0053379	0.398196	0.320456	0.218789	0.749631	0.303433	0.00310785	0.0412417	8.59e-17	0.477203	3.16e-08	0.0126631	3.39e-12	0.501236	0.126649	0.450567
i get the help and support i need from my neighbors, family and/or friends (in the last 7 days)	0.213117	0.590732	0.00200958	0.690672	0.741829	0.127276	0.26841	0.157185	0.396259	0.674707	0.777202	0.0180199	0.0284193	0.541877	0.74338	0.394264	0.805241
i have a tendency to recover quickly after difficult times	0.937559	0.00188014	0.173788	0.708288	0.956043	0.533324	0.48255	0.206703	0.0907547	1.31e-15	0.000253623	0.000216338	0.967254	7.08e-09	0.933216	0.493562	0.0129664
i have faith in the dutch government's response to the corona crisis	0.229377	0.00578368	0.00542791	0.444847	0.00178203	0.275678	0.519129	0.000201848	0.492333	1.05e-09	0.000542145	4.42e-13	0.0030919	1.84e-08	0.364405	2.41e-05	0.00697712
i keep a distance while wearing a facemask	0.880104	0.0534016	0.457328	0.120339	0.950265	0.686118	0.0891743	0.552977	0.599596	0.00806024	0.122577	0.21214	0.672479	0.707681	0.885169	0.151723	0.172596
i keep thinking about how awful the situation has been / what do you generally think when something bad happened to you?	0.753418	0.00229634	0.00139007	0.214211	0.654881	0.911147	0.251642	0.0369486	0.989509	4.13e-22	0.00074707	3.47e-06	0.0991335	1.14e-14	0.872344	0.213398	1.39e-05
i like to be in control over a situation	0.526705	0.551423	0.310954	0.00107517	0.0919507	0.26353	0.165664	0.188272	0.220191	6.98e-05	3.32e-07	0.189628	0.050328	0.0377948	0.994305	0.190546	0.182792
i notice that i am kept well-informed about the current corona measures	0.403458	0.130011	0.70592	0.687964	0.486358	0.671957	0.42361	0.451061	0.141372	0.183643	0.658839	0.458528	0.289118	0.592673	0.528354	0.000132349	0.295874
i only visit a fixed group of people / i take these extra measures for myself:	0.873314	0.390021	0.279969	0.144839	0.37527	0.201559	0.723838	0.275723	0.0459307	0.00318095	0.180062	0.919125	0.395806	0.248889	0.152371	0.366869	0.255034
i take the vaccine to protect myself	0.0689996	0.715456	0.908755	0.829431	0.975767	0.720286	0.396854	0.0844678	0.860619	0.0202584	0.0598163	0.801747	0.396357	0.551463	0.226185	0.115089	0.440119
i think that a pleasant celebration of christmas and new year's eve can be achieved within the constraints of the corona measures	0.60053	0.125348	0.119041	0.0382714	0.530775	0.548208	0.271654	0.589963	0.0181365	0.169971	0.597694	0.0791701	0.081466	0.334019	0.346387	0.0243302	0.617132
i think that in the long run, society will change for the better due to the corona pandemic	0.805386	0.569744	0.032254	0.250999	0.936788	0.537181	0.0293087	0.482425	0.993545	0.42604	0.140743	0.352418	0.221335	0.872389	0.347596	0.866807	0.634429
i think that the coronavirus will revive because of christmas and/or new year's celebrations	0.302335	0.02081	0.54784	0.0390767	0.797061	0.847565	0.290214	0.153223	0.184729	4.45e-06	0.00429742	0.167122	0.0857052	0.0837696	0.336646	0.745793	0.0391639
i think that the money for financial support should be spend to improve healthcare	0.334584	0.431531	0.823897	0.00201306	0.897238	0.99271	0.00899793	0.532015	0.0872238	6.28e-21	0.122639	0.0387904	0.00387413	0.0016768	0.309899	0.708929	0.849798
i think that the quality of healthcare is suffering due to the reduced capacity for regular healthcare	0.1777	0.492518	0.0192988	0.155084	0.540084	0.440779	0.422229	0.000695968	0.357256	0.532176	0.733765	0.00120661	0.536772	0.0939016	0.447938	0.24823	0.157772
i think to myself that i have to accept it / what do you generally think when something bad happened to you?	0.476058	0.046228	0.782546	0.620374	0.617054	0.411932	0.735053	0.0615713	0.388421	8.34e-09	0.718559	0.00222688	0.435397	0.00120927	0.486877	0.600078	0.979375
i think to myself that it is not so bad compared to other things / what do you generally think when something bad happened to you?	0.611614	0.105708	0.0223549	0.404202	0.824559	0.720336	0.242177	0.191523	0.211797	1.29e-14	0.000286836	0.0209088	0.0852931	3.09e-06	0.0267399	0.542277	0.480709
i try to get advice or help from others about what to do / what do you generally think when something bad happened to you?	0.760409	0.0207086	0.389642	0.595145	0.0276428	0.806699	0.22197	0.080416	0.316045	0.000287381	0.814014	0.00180216	0.147939	0.0011309	0.143931	0.150925	0.00352481
i was easily tired / to what extent have you experienced following in the last 7 days:	0.00391184	0.160526	0.00441373	0.184228	0.256932	0.971802	0.730089	5.79e-11	0.508524	0.437676	0.00054732	9.18e-24	0.952628	2.65e-16	0.0418381	5.91e-11	0.014225
i wear gloves in public places / i take these extra measures for myself:	0.842886	0.978305	0.763251	0.0252097	0.952504	0.847306	0.638173	0.0328983	0.0347422	0.00141386	0.0438712	0.0985272	0.406092	0.0749527	0.390042	0.941143	0.0565114
i worry about getting sick myself / how much have you been concerned about the corona crisis in the past 7 days?	0.045785	8.3e-05	0.396103	0.0455237	0.0858096	0.158528	0.504212	0.00155711	0.0822298	2.38e-09	0.319908	1.11e-06	0.677285	6.23e-14	0.757344	0.00208369	0.000108067
i worry that i will lose my job / how much have you been concerned about the corona crisis in the past 7 days?	0.346969	0.1684	0.780907	0.29507	0.799776	0.841757	0.727221	0.0240902	0.354004	0.00310354	0.861904	0.000426932	0.379063	6.55e-06	0.412236	0.0032711	0.109211
i worry that it will be a long time before my life returns to normal / how much have you been concerned about the corona crisis in the past 7 days?	0.0598404	0.0517479	0.0337362	0.288863	0.959002	0.651069	0.21634	0.0105436	0.151572	0.0163642	0.6489	1.7e-06	0.555802	6.71e-10	0.238152	0.00884284	0.000103882
i worry that someone close to me will get sick / how much have you been concerned about the corona crisis in the past 7 days?	0.0103136	0.0144525	0.665415	0.00508316	0.204781	0.0639179	0.884794	3.37e-05	0.379777	0.0116903	0.28913	9.11e-07	0.34942	4.37e-11	0.643289	0.023775	0.000226106
i would mind it if i became infected with covid-19	0.981345	0.72549	0.0708227	0.480462	0.134134	0.355868	0.506682	0.0055561	0.799037	2.86e-15	0.698007	0.0586017	0.39399	0.000363337	0.865246	0.310184	0.261182
i would mind it if i infected someone else with covid-19	0.510519	0.645579	0.833674	0.190377	0.844803	0.356517	0.222824	0.00104383	0.304877	0.00456768	0.658009	0.00993889	0.0588465	0.00956209	0.815063	0.59917	0.00794935
i would not want to be one of the firsts to receive the vaccine	0.380977	0.309939	0.993576	0.579182	0.797041	0.918867	0.169507	0.665943	0.028273	2.32e-05	0.8953	0.106316	0.126992	0.0276933	0.24813	0.93535	0.943131
if a second wave occurs, which of the following scenarios would you prefer?	0.4686	0.358497	0.00273602	0.595154	0.957621	0.25822	0.695891	0.259218	0.275693	0.000259106	0.0528884	0.253178	0.847791	0.0145035	0.692184	0.0899104	0.0853792
if hotels, restaurants and bars are forced to close earlier than i am used to, then i will visit people at home more often	0.931283	0.113247	0.723732	0.32393	0.280347	0.249208	0.0635156	0.259307	0.00155063	0.162075	0.00236177	0.478414	0.273276	0.540828	0.814185	0.920971	0.459805
if you must choose, do you think you have (or have had) a covid-19 infection?	0.324191	0.763198	0.0463998	0.00261145	0.169685	0.719544	0.88498	0.000410639	0.57966	0.0245357	9.56e-05	0.138284	0.941047	0.470335	0.295621	7.84e-06	0.66112
in the last 7 days have you felt low or depressed for much of the day, every day?	0.24262	0.886857	0.413964	0.441271	0.00162697	0.794832	0.822952	0.102623	0.133151	5.64e-07	0.323922	1.31e-05	0.262208	0.000203375	0.115509	0.00323076	0.989011
in the last 7 days have you had the feeling that you've lost interest in or the will to do things you are normally interested in?	0.0364595	0.78963	0.35224	0.00708362	0.022529	0.833243	0.276308	0.000170137	0.0698523	5.18e-07	0.352086	9.83e-11	0.371613	1.08e-07	0.387008	0.00681453	0.776351
in the last 7 days, have you been worrying excessively and worrying about multiple problems of every day life, at work, at home, in your immediate environment?	0.143334	0.050013	0.671557	0.788269	0.109134	0.00254011	0.470665	5.44e-05	0.243196	7.54e-05	0.00246708	1.29e-14	0.000848677	6.75e-13	0.546559	1e-05	0.0138404
in the last 7 days, how many minutes of (moderately) intense activity did you do (e.g. walking, biking or running)?	5e-08	0.000334228	0.892218	9.08e-07	0.168824	0.00357652	0.277555	0.980599	0.356319	2.35e-12	0.72387	0.0720742	0.00164061	0.297105	0.0593927	0.239222	0.112215
in the past 7 days, how much time did you spend sitting on average per weekend day (sat, sun)?	6.25e-05	0.497557	0.344195	0.632695	0.0934659	0.304108	0.0511907	0.384492	0.0596297	0.165725	5.4e-06	0.840498	4.91e-06	0.579993	0.561249	0.0904655	0.273713
in the past 7 days, how much time did you spend sitting, on average, per working day (monday to friday)?	0.0219296	0.355309	0.00709252	0.593258	0.556934	0.229682	0.332592	0.514271	0.896996	1.9e-09	0.00149284	0.603677	8.8e-07	0.0721884	0.395209	0.340905	0.846617
independent of the corona crisis, i enjoy it when people practice social distancing	0.480059	0.215888	0.275973	0.00113878	0.839563	0.92109	0.803715	0.665601	0.105744	5.9e-07	0.0204905	0.79572	0.0371927	0.00115152	0.310125	0.614612	0.00110077
inspired / to what extent have you felt this way in the past 14 days?	0.135865	0.317964	0.477645	0.609711	0.772703	0.272685	0.81083	0.108865	0.422912	6.89e-08	0.000277358	0.000200809	0.453201	0.00296796	0.748835	0.934002	0.896158
is/are your household member(s) under 19 years of age your (foster)child(ren)?	0.712622	0.357867	0.401636	0.277352	0.845788	0.702901	0.0767103	0.134034	0.486527	0.322377	0.717131	0.478634	0.00641122	0.749646	0.976157	0.252262	0.569976
it is good that the government listens to the public opinion and adjusts the corona measures accordingly	0.534208	0.0713487	0.0355351	0.694583	0.556224	0.324623	0.0106466	0.174184	0.920143	0.0103118	0.49661	0.0440996	0.0548596	0.686751	0.486679	0.75672	0.984458
it is justified that young people are addressed as a group to comply with corona measures	0.0285833	0.560634	0.0112818	0.0507979	0.471151	0.193337	0.383715	0.000171606	0.263736	6.3e-20	0.564865	0.00200627	0.00914887	0.000550424	0.45644	0.4838	0.576084
it is my opinion that more people die as a result of the corona crisis (e.g. postponing regular medical treatments, stress, depression) than as a result of corona itself	0.59865	0.318868	0.751471	0.000993897	0.187564	0.955016	0.460034	0.00187033	0.330484	6.84e-19	0.891814	8.88e-05	0.128747	1.93e-05	0.538853	0.754091	0.395718
keep a distance of 1.5 meter / how much longer are you willing to comply with the following measures?	0.356121	0.051991	0.670765	0.929884	0.940883	0.70681	0.608938	0.00373699	0.00789832	0.512806	0.00222067	0.0534695	0.929344	0.00520831	0.641565	0.00292494	0.19206
keep a distance of 1.5 meter / how well could you comply with the following measures in practice?	0.775735	0.443411	0.375613	0.00653155	0.0406658	0.192323	0.555201	0.414857	0.00420314	4.39e-05	0.505404	0.259798	0.814786	0.476782	0.744757	0.742631	0.572422
keep a distance of 1.5 meter / i comply with the following measures:	0.193953	0.387726	0.461835	0.7593	0.326374	0.654649	0.910145	0.154821	0.215429	0.976308	0.000658794	0.532204	0.157856	0.189578	0.135735	0.983269	0.187061
loss of sense of smell or taste / to what extent have you had the following symptoms in the last 7 days:	0.901901	0.741088	0.180574	0.160469	0.913731	0.244145	0.778047	0.127129	0.472406	0.714263	0.0164211	0.434648	0.43372	0.672654	0.731692	0.00153456	0.341699
lower back pain / to what extent have you had the following symptoms in the last 7 days:	0.0482624	0.1711	0.0119829	0.189313	0.00725987	0.18677	0.00162676	0.000241669	0.612764	0.000110897	0.602049	1.64e-09	0.710704	3.66e-06	0.254369	0.233586	0.689428
measures must be taken to reduce the number of infections among young people	0.00159304	0.0760071	0.0185122	0.0596309	0.236391	0.16946	0.441426	0.000237557	0.000530877	1.17e-19	0.55892	0.0260511	0.0741962	1.1e-05	0.65827	0.300409	0.321121
muscle pain/aches / to what extent have you had the following symptoms in the last 7 days:	0.415593	0.313795	0.0178912	0.0129394	9.15e-05	0.00443864	0.0176221	7.45e-08	0.248077	2.67e-06	0.114852	5.52e-15	0.0376586	1.27e-12	0.44282	7.2e-07	0.448666
nausea or upset stomach / to what extent have you had the following symptoms in the last 7 days:	0.0821705	0.675902	0.227369	0.108435	0.0165452	0.832484	0.0443782	0.00082025	0.988198	0.00726888	0.0471979	4.53e-10	0.575716	2.17e-06	0.23141	2.49e-05	0.819815
nervous / to what extent have you felt this way in the past 14 days?	0.808196	3.11e-05	0.0370969	0.126996	0.537741	0.691276	0.917193	2.06e-08	0.447936	0.0165908	0.764181	2.98e-21	0.00842184	1.88e-23	0.464567	5.61e-06	7.14e-09
new year's eve / with how many people, older than 12, outside your own household, did you celebrate the following holidays?	0.0606544	0.0321062	0.0123981	0.264993	0.485546	0.0462913	0.459352	0.0569445	0.00161156	0.274854	0.0130826	0.139104	0.0212332	0.0575332	0.482551	0.486265	0.8603
no handshakes / how much longer are you willing to comply with the following measures?	0.0291917	0.0144336	0.633288	0.0895981	0.955311	0.094474	0.928684	0.000600113	0.292696	0.00754168	0.00254812	0.0218102	0.706707	0.0256542	0.273913	7.85e-07	0.00377472
no handshakes / how well could you comply with the following measures in practice?	0.617191	0.196142	0.743297	0.00562247	0.235912	0.11995	0.492825	0.0409529	0.121833	4.64e-06	0.0736877	0.331206	0.000635135	0.557831	0.0867979	0.806698	0.348965
no handshakes / i comply with the following measures:	0.205577	0.582655	0.933326	0.0488381	0.0289124	0.498731	0.553039	0.57006	0.746921	6.39e-07	0.00573957	0.501902	0.0822185	0.044266	0.974868	0.765568	0.142991
no visits with anyone in a high risk group (70 years and older and/or health issues) / how much longer are you willing to comply with the following measures?	0.661006	0.11085	0.91324	0.208163	0.0909586	0.0318769	0.88817	0.00331479	0.259881	0.169643	0.0179163	0.0358994	0.451192	0.00519863	0.130092	0.0157397	0.068761
no visits with anyone in a high risk group (70 years and older and/or health issues) / how well could you comply with the following measures in practice?	0.286045	0.841173	0.498144	0.810783	0.40194	0.152448	0.14504	0.0334498	0.929619	0.0143899	0.779724	0.0866813	0.638746	0.271612	0.0691358	0.00410292	0.442058
no visits with anyone in a high risk group (70 years and older and/or health issues) / i comply with the following measures:	0.543915	0.710273	0.65647	0.0593727	0.470524	0.0293548	0.192114	0.0026357	0.0654464	6.16e-07	0.223286	0.191168	0.506558	0.482273	0.333775	0.36655	0.985812
numbness or tingling somewhere in your body / to what extent have you had the following symptoms in the last 7 days:	0.851712	0.354038	0.311389	0.00046724	0.0138464	0.0351047	0.00625658	0.000318608	0.902487	0.0269051	0.0860193	0.000430371	0.668532	0.00174955	0.333608	0.0202231	0.877472
on average, how many hours per week do you work from home?	0.358795	0.230056	0.461887	0.527855	0.159888	0.182598	0.201956	0.738749	0.732016	0.323567	0.567204	0.871614	0.758856	0.35819	0.444331	0.048358	0.190413
on average, how many hours per week do you work on location?	0.819972	0.255664	0.00447938	0.457549	0.991475	0.434769	0.429952	0.0251461	0.656832	0.506088	0.337463	0.00791338	0.378281	0.0121488	0.136821	0.576031	0.720346
pain in the neck, sholder(s) or arm(s) / to what extent have you had the following symptoms in the last 14 days:	0.0490112	0.00464759	0.0609001	0.35124	0.0278309	0.632689	0.00872061	8.85e-14	0.184305	0.0191934	0.0407881	3.08e-19	0.349321	2.48e-12	0.0401998	0.000236135	0.344695
pain in the upper back / to what extent have you had the following symptoms in the last 14 days:	0.470567	0.0095916	0.036094	0.00810361	0.00136611	0.0275994	0.266716	3.93e-08	0.137711	0.00405635	0.0843255	2.05e-11	0.0697942	7.65e-07	0.651966	6.96e-05	0.581394
pain when breathing / to what extent have you had the following symptoms in the last 7 days:	0.71585	0.998207	0.0856444	0.629236	0.00242052	0.0251027	0.624541	0.0328451	0.056236	0.286142	0.00205525	7.63e-05	0.453886	0.00702599	0.541375	0.00203683	0.576837
part of your body feeling limp or heavy / to what extent have you had the following symptoms in the last 7 days:	0.0286677	0.483101	0.00109362	0.884729	0.0837015	0.971759	0.327429	1.38e-07	0.0462823	0.750605	1.88e-05	8.05e-18	0.0761918	8.01e-12	0.0274973	5.24e-11	0.0723145
pertussis / could you indicate which (childhood) diseases you have had?	0.57979	0.902984	0.647911	0.189794	0.77707	0.62422	0.463884	0.492065	0.0376421	0.51188	0.0747099	0.480478	0.387302	0.900925	0.255117	0.247804	0.0167814
pneumococcus / could you indicate which (childhood) diseases you have had?	0.735864	0.691927	0.843038	0.117214	0.528231	0.878979	0.48849	0.167605	0.556604	0.0617203	0.322064	0.617748	0.568907	0.48717	0.02923	0.232232	0.913665
polio / could you indicate which (childhood) diseases you have had?	0.255524	0.115466	0.754253	0.146639	0.138179	0.754652	0.488826	0.966508	0.389844	0.126355	0.649464	0.204329	0.934027	0.979367	0.279835	0.59209	0.935749
receive as few visitors as possible (max. 3 at a time) / how much longer are you willing to comply with the following measures?	0.445377	0.0282839	0.370731	0.372569	0.918596	0.320287	0.446156	0.000358228	0.0434198	0.388589	7.24e-05	0.0287728	0.308331	0.0192455	0.0206187	0.000149268	0.0485068
receive as few visitors as possible (max. 3 at a time) / how well could you comply with the following measures in practice?	0.158955	0.183351	0.840566	0.336546	0.0362322	0.864658	0.160691	0.00840583	0.0749211	0.00228459	0.0121409	0.198348	0.01202	0.686197	0.0403073	0.112938	0.0261471
receive as few visitors as possible (max. 3 at a time) / i comply with the following measures:	0.913149	0.00248655	0.940826	0.889716	0.191504	0.134515	0.850318	0.00566494	0.000302702	0.58846	0.0649698	0.190313	0.056785	0.500528	0.178441	0.0479633	0.162864
red, painful or itchy eyes / to what extent have you had the following symptoms in the last 7 days:	0.210781	0.217619	0.0286662	0.309703	0.00951761	0.820594	0.0987589	0.000491828	0.196514	0.679823	0.0298135	3.47e-05	0.163391	3.93e-05	0.651882	1.71e-05	0.921198
runny nose / to what extent have you had the following symptoms in the last 7 days:	0.219365	0.890052	0.0102678	0.0697364	0.027454	0.256825	0.336462	0.28558	0.119652	0.00660962	0.012431	0.00936732	0.13532	0.0154863	0.640229	0.00026297	0.243439
sad / to what extent have you felt this way in the past 14 days?	0.116777	0.217223	0.0400552	0.564411	0.333404	0.45355	0.408011	1.13e-07	0.49043	0.0167183	0.0153436	3.95e-15	0.19684	1.65e-16	0.272082	0.00101797	2.05e-05
sensitive skin / to what extent have you had the following symptoms in the last 14 days:	0.00943819	0.00657982	0.000138481	0.0801979	0.520309	0.553778	0.159125	0.000143271	0.502502	0.909028	0.717662	6.36e-08	0.163324	0.000123587	0.0500395	3.64e-08	0.0028699
shortness of breath / to what extent have you had the following symptoms in the last 7 days:	0.402681	0.088179	0.117788	1.33e-06	0.326014	0.0569192	2.65e-06	1.37e-05	0.0782741	1.37e-09	0.0114185	2.21e-06	0.129191	4.11e-08	0.853434	8.54e-06	0.755811
since the beginning of the covid-19 crisis, i see others in my area, such as people in the neighborhood or in shops, as a threat to my well-being	0.0643977	9.17e-05	0.623509	0.805205	0.765104	0.554726	0.300029	0.00149406	0.522683	9.79e-14	0.39309	0.00104023	0.029025	6.46e-08	0.931855	2.04e-05	0.0271936
sneezing / to what extent have you had the following symptoms in the last 7 days:	0.00140486	0.847099	0.00141592	0.697169	0.118271	0.358432	0.120608	6.77e-07	0.230485	0.770162	0.291741	2.01e-07	0.226375	1.54e-05	0.547721	0.0236913	0.778469
sore throat / to what extent have you had the following symptoms in the last 7 days:	0.384386	0.048484	0.0714409	0.411333	0.00011363	0.0477102	0.641818	6.99e-09	0.237166	0.0735208	8.53e-06	1.66e-08	0.41492	8.12e-06	0.150574	2.36e-10	0.719416
spontaneously going out for dinner/spend time on a terrace/making a day trip/going to the cinema / since the start of the intelligent lockdown, how badly did/do you miss the following?	0.227222	0.0895533	0.562952	0.00488573	0.186382	0.983858	0.645608	0.828905	0.262508	0.0116126	0.29013	0.42319	0.449193	0.06988	0.0172282	0.590823	0.209666
stay home as much as possible / how much longer are you willing to comply with the following measures?	0.0196255	0.0111068	0.745245	0.643214	0.692769	0.933379	0.468115	0.00294408	0.00216795	0.755465	0.00135761	0.00464672	0.761868	0.0182005	0.445582	0.00129109	0.00553994
stay home as much as possible / how well could you comply with the following measures in practice?	0.0148774	0.799775	0.323309	0.00723403	0.0605941	0.5973	0.44643	0.023042	0.000750115	0.219856	0.272983	0.261927	0.0875775	0.886593	0.40343	0.245645	0.36602
stay home as much as possible / i comply with the following measures:	0.510866	0.224055	0.767372	0.000189838	0.0556271	0.226711	0.849976	0.0300522	0.00635486	0.0375066	0.194825	0.429368	0.0606245	0.453442	0.72583	0.461306	0.172111
stay home in case of cold symptoms / how much longer are you willing to comply with the following measures?	0.112397	0.320565	0.273542	0.0341919	0.608308	0.560935	0.55571	1.29e-05	0.348148	0.0133669	0.353447	0.167357	0.366131	0.223923	0.716231	0.0321844	0.663642
stomach pain / to what extent have you had the following symptoms in the last 7 days:	0.0535578	0.289016	0.00026474	0.812598	0.966736	0.146098	0.0228671	2.41e-06	0.382143	0.351871	5.73e-05	2.92e-10	0.281726	8.62e-08	0.0364067	2.49e-07	0.172119
stop gathering socially with more than 3 persons at a time / should the government decide to go back into an intelligent lockdown, i am prepared to complay with the following measures:	0.663389	0.146193	0.0703399	0.210736	0.0789908	0.512382	0.997754	0.00280654	0.00214796	0.011492	0.00687326	0.20411	0.840064	0.136523	0.840646	0.470762	0.039252
stop playing sports inside / should the government decide to go back into an intelligent lockdown, i am prepared to complay with the following measures:	0.783848	0.810381	0.498893	0.185659	0.436568	0.737717	0.495263	0.000159387	0.0836	0.840521	0.473749	0.00762623	0.0241652	0.0141835	0.895154	0.0198844	0.0486712
tetanus / could you indicate which (childhood) diseases you have had?	0.8371	0.444329	0.99197	0.0249136	0.192045	0.176317	0.864356	0.728266	0.54726	0.0124236	0.250494	0.989153	0.695228	0.97488	0.98156	0.574078	0.153947
the carefree meeting with people / since the start of the intelligent lockdown, how badly did/do you miss the following?	0.231524	0.235585	0.0151074	0.0137743	0.031247	0.834562	0.0990646	0.0390084	0.558248	0.252158	0.641781	0.891381	0.303933	0.494974	0.621803	0.0312088	0.253268
the freedom to go where i want / since the start of the intelligent lockdown, how badly did you miss the following?	0.417579	0.993497	0.496734	0.0382681	0.0991751	0.892011	0.636082	0.050994	0.350047	9.87e-06	0.48327	0.167278	0.637147	0.000484081	0.357919	0.733296	0.42782
the government does not take economic interests sufficiently into account during the corona crisis	0.324383	0.0686068	0.0282811	5.49e-05	0.325764	0.738194	0.899205	0.216614	0.932696	2.53e-14	0.0343859	0.958111	0.789525	0.665297	0.11559	0.256749	0.133716
the government does not take the mental health of the population sufficiently into account during the corona crisis	0.0392859	0.242551	0.510942	0.00100446	0.2698	0.500525	0.771562	0.607379	0.145627	0.00564303	0.0995125	0.00989719	0.470583	0.785681	0.25126	0.981809	0.336725
the government must act tougher to reduce the number of infections	0.00159225	0.00519473	0.420506	5.99e-10	0.00078855	0.023027	0.0534732	0.000374914	0.000184932	7.33e-30	0.671571	5.97e-05	0.186453	1.91e-06	0.498349	0.0194566	0.0106105
the pre-defined roadmap for corona measures gives me clarity	0.256776	0.00176192	0.0535318	0.855105	0.641768	0.520049	0.61517	0.857213	0.809027	2.47e-05	0.179062	0.0145155	0.0168346	0.559932	0.160717	0.827829	0.0495381
the pre-defined roadmap for corona measures gives me peace of mind	0.22654	0.241699	0.000691212	0.376545	0.0182284	0.334813	0.517293	0.210099	0.653337	5.42e-07	0.117433	0.00568784	0.016488	0.760399	0.521271	0.385545	0.0886749
the vaccine contributes to the return to our normal lives	0.941203	0.472769	0.0673196	0.422291	0.3211	0.467192	0.116702	0.333999	0.00677858	1.92e-09	0.0146179	0.463485	0.354559	0.228706	0.247293	0.0589005	0.102104
to what extent do you think that the corona vaccine will have serious side effects?	0.089408	0.233367	0.483117	0.178649	0.527364	0.847961	0.977856	0.277214	0.159688	9.24e-18	0.80585	0.00764339	0.000844754	2.03e-05	0.970746	0.847442	0.784952
to what extent do you think that vaccines in general have serious side effects?	0.861966	0.663941	0.725145	0.0173471	0.717163	0.133194	0.367637	0.0382687	0.164591	1.51e-26	0.3568	0.000288525	0.000313414	4.41e-06	0.697762	0.716994	0.579929
tuberculosis / could you indicate which (childhood) diseases you have had?	0.0885215	0.346512	0.0195287	0.593286	0.0297335	0.00828069	0.673866	0.43247	0.716107	0.540039	0.0892425	0.851554	0.493127	0.425999	0.152555	0.172941	0.25899
use paper tissues / how much longer are you willing to comply with the following measures?	0.29713	0.858334	0.984804	0.434809	0.20729	0.273585	0.981239	0.0206738	0.936358	0.1736	0.600617	0.0637525	0.368122	0.0801829	0.556984	0.0115656	0.202624
use paper tissues / how well could you comply with the following measures in practice?	0.0557964	0.915225	0.871917	0.159688	0.0258276	0.890032	0.59815	0.0115724	0.775771	0.000818368	0.432555	0.272125	0.196933	0.0134249	0.172017	0.435231	0.871264
use paper tissues / i comply with the following measures:	0.983287	0.384151	0.0836862	0.107962	0.972148	0.710536	0.124733	0.265283	0.913972	0.000447023	0.271336	0.667116	0.173163	0.348592	0.118395	0.875074	0.776337
variety in daily life / since the start of the intelligent lockdown, how badly did you miss the following?	0.606314	0.713628	0.625238	0.15993	0.172977	0.447436	0.705718	0.141344	0.277936	0.952254	0.544963	0.219686	0.25338	0.356828	0.328135	0.359699	0.669162
was it difficult to concentrate or make decisions almost every day? (in the last 7 days)	0.0623648	0.959235	0.0430859	0.0233059	0.00102752	0.695105	0.936924	7.68e-08	0.946733	0.316396	0.00430052	1.13e-14	0.296984	5.17e-12	0.861873	0.001567	0.22224
wash hands for 20 seconds / how much longer are you willing to comply with the following measures?	0.0164397	0.59094	0.377882	0.0132593	0.253694	0.784766	0.0311293	0.00277643	0.0724451	0.37458	0.929373	0.0195928	0.378271	0.00385293	0.753432	0.0246952	0.763426
wash hands for 20 seconds / how well could you comply with the following measures in practice?	0.00353933	0.0203897	0.465548	3.41e-08	0.00724825	0.57075	0.0172434	0.000154095	0.000176284	2.36e-13	0.361498	0.0143021	0.302055	0.119397	0.35501	0.159964	0.00156232
went out to get groceries / how well could you comply with the 1.5 meter rule when you‚Ä¶	0.0708276	0.534074	0.445658	0.155189	0.040156	0.224542	0.40905	0.267908	0.194128	0.000268503	0.674843	0.111084	0.28034	0.227706	0.304678	0.172814	0.268975
went out to get some fresh air / how well could you comply with the 1.5 meter rule when you…	0.805193	0.287524	0.560206	0.382595	0.164577	0.100519	0.213322	0.732699	0.395918	0.00958304	0.767091	0.062651	0.648658	0.00313944	0.325923	0.126413	0.875223
were one or more of your medical treatments postponed in the fall due to corona?	0.585155	0.0553675	0.136317	0.611411	0.317016	0.355935	0.0624271	0.000471058	0.738312	0.960946	0.127631	0.00139022	0.191851	0.0965058	0.0639604	0.0273115	0.929006
were one or more of your medical treatments postponed in the spring due to corona?	0.587487	0.461183	0.319017	0.569411	0.0580658	0.905638	0.563296	0.00200614	0.644848	0.0148752	0.0131092	0.00553254	0.0665433	0.00216073	0.139751	0.0485467	0.864457
were visited at home / how well could you comply with the 1.5 meter rule when you‚Ä¶	0.22869	0.254025	0.820102	0.00204217	0.0639728	0.187265	0.112491	0.0956993	0.0220053	6.2e-06	0.29152	0.509478	0.3138	0.977725	0.572654	0.15929	0.00626581
were visited by friends and/or family / how well could you comply with the 1.5 meter rule when you‚Ä¶	0.0478782	0.375091	0.354854	0.000589875	0.0232346	0.347082	0.419978	0.0952823	0.0147242	1.86e-06	0.292691	0.234622	0.0148	0.448923	0.776234	0.735143	0.0420096
wet cough / to what extent have you had the following symptoms in the last 7 days:	0.914356	0.0456445	0.0408641	0.00431652	0.37932	0.462145	3.81e-05	0.0049265	0.0614277	0.0722512	0.0061182	0.000414507	0.0670077	0.0167445	0.394599	0.00787644	0.0372493
what is according to you the optimal division between health- and economic interests?	0.963841	0.313639	0.933559	0.201856	0.14907	0.0782189	0.75734	0.0622168	0.292344	0.782789	0.109753	0.00146783	0.299487	0.408283	0.296029	0.0363971	0.680208
what score would give your fitness (from 1 to 10):	0.0216521	0.822253	0.668008	0.0181277	0.190706	8.9e-05	0.0428204	0.0202438	0.493759	0.015743	0.973401	2.75e-06	0.719811	2.78e-05	0.222895	0.0303771	0.453911
what situation applies to you? / do you have a (foster)child or (foster)children in higher education that do(es) not live at home?	0.060887	0.0815021	0.201382	0.648277	0.808743	0.330311	0.322712	0.329752	0.164951	0.133137	0.865249	0.719021	0.20106	0.764548	0.95522	0.92577	0.80286
when did you go into quarantine or isolation? / you say you were tested. did you go into quarantine or isolation?	0.938419	0.672688	0.170283	0.289534	0.592673	0.490841	0.229251	0.89352	0.143007	0.732718	0.661502	0.729699	0.326918	0.559585	0.939615	0.468475	0.658585
when do you expect to be vaccinated at the latest?	0.690984	0.553831	0.19823	0.011539	0.111905	0.0609103	0.82606	0.615721	0.0747168	0.000122668	0.023036	0.966699	0.0133614	0.81679	0.494876	0.409923	0.679004
when you feel a sensation in your body, do you worry about it?	0.330444	1.58e-09	0.159934	4.98e-06	0.334136	0.361391	3.15e-05	0.000202085	0.862516	0.000925924	4.01e-05	1.39e-09	0.165006	1.26e-14	0.367354	5.93e-05	7.1e-15
when you notice a sensation in your body, do you find it difficult to think of something else?	0.581069	5.73e-10	0.0678513	5.47e-06	0.847235	0.646701	3.08e-05	0.0142397	0.751308	5.33e-05	0.0054127	7.42e-07	0.594133	2.11e-09	0.123264	0.00169918	6.5e-12
when you read or hear about an illness, do you get symptoms similar to those of the illness?	0.634274	4.43e-05	0.18361	0.0117697	0.320652	0.40242	0.107383	0.00479745	0.743747	3.07e-05	0.0279341	1.18e-05	0.210786	8.33e-09	0.142573	0.00126019	2.62e-08
will you be vaccinated against covid-19 when a vaccine becomes available?	0.0174424	0.211638	0.522046	0.989697	0.366845	0.775758	0.139087	0.133903	0.929294	0.00353828	0.0173853	0.596435	0.101901	0.330771	0.433359	0.0471991	0.0629212
will you go on a wintersports vacation within a year?	0.670827	0.245613	0.367754	0.168083	0.443598	0.997773	0.945145	0.0544034	0.00477506	4e-05	0.0479458	0.0497754	0.93707	0.010331	0.697419	0.500273	0.0448198
will you let yourself be vaccinated against covid-19?	0.0634725	0.129046	0.333971	0.27473	0.505417	0.353253	0.46819	0.459791	0.850922	0.30802	0.157135	0.151359	0.474871	0.131696	0.333653	0.212244	0.834847
you felt restless, jittery or nervous? / in the last 7 days did it often happen that	0.352184	0.0726242	0.149287	0.68688	0.00642518	0.181085	0.0659523	1.07e-06	0.430143	0.919508	0.0199242	3.82e-14	0.163583	1.79e-15	0.217043	0.000107013	0.00501792
you felt tense? / in the last 7 days did it often happen that	0.0555272	0.00100961	0.153138	0.176057	0.86945	0.426611	0.0158039	5.91e-09	0.72847	0.915674	0.00027615	2.57e-17	0.0448027	1.23e-18	0.00414521	1.69e-08	0.00140784
you were particularly irritable? / in the last 7 days did it often happen that	0.240293	0.0814638	0.861256	0.0682121	0.966667	0.57916	0.635826	5.24e-05	0.768574	0.000269565	0.0080079	1.78e-12	0.0741325	8.18e-08	0.0823924	0.00784253	0.861174
young people can do what they want, as long as they keep enough distance	0.030068	0.151405	0.44541	0.0694836	0.914018	0.48983	0.0451364	0.526195	0.305082	4.68e-06	0.226566	0.16939	0.754474	0.532246	0.346836	0.38395	0.808318
