# Supplementary material for: Increased genetic contribution to wellbeing during the COVID-19 pandemic
Source: PLoS Genet. 2022 May 19;18(5):e1010135. doi: 10.1371/journal.pgen.1010135 (PMC9119461; doi:10.1371/journal.pgen.1010135)
Supplement: S8 Table — The overview of questions that have been tested for interaction effects between polygenic scores and time. Some questions are specific to the context of a broader question or heading. In these cases, the overarching question or heading is separated from the specific question by a ’/’. (XLSX) [file pgen.1010135.s008.xlsx]

## Sheet: S8_Table
S8 Table: Longitudinal question overview
The overview of questions that have been tested for interaction effects between polygenic scores and time. Some questions are specific to the context of a broader question or heading. In these cases, the overarching question or heading is separated from the specific question by a '/'.
Outcome label	Outcome value	Random effect	Link function	Full question	Answer options	Number of times asked	Comment
BMI	Continuous value	per participant intercept	gaussian	BMI calculated from self reported weight and height		16	Derived from self reported weight and height
Depressive score	Continuous value	per participant intercept	gaussian	Depressive score, calculated with the M.I.N.I. questionnaire items		9	Derived from M.I.N.I. questionnaire items
Ever positive SARS-CoV-2 PCR test	No / Yes	no	binomial(link='logit')	Ever self reported positive SARS-CoV-2 PCR test	Positive, I have a corona virus infection (COVID-19) / Negative, I do not have a corona virus infection (COVID-19)	19	Derived from answers given in any included questionnaire
Felt attentive	No / Yes	per participant intercept	binomial(link='logit')	attentive / to what extent have you felt this way in the past 14 days?	5-point scale (1 = barely or not at all, 5 = to a very high extent)	7	Recoded "barely or not at all" and "a little bit" to no and "moderately", "quite strongly" and "to a very high extent" to yes
Felt active	No / Yes	per participant intercept	binomial(link='logit')	active / to what extent have you felt this way in the past 14 days?	5-point scale (1 = barely or not at all, 5 = to a very high extent)	7	Recoded "barely or not at all" and "a little bit" to no and "moderately", "quite strongly" and "to a very high extent" to yes
Felt afraid	No / Yes	per participant intercept	binomial(link='logit')	afraid / to what extent have you felt this way in the past 14 days?	5-point scale (1 = barely or not at all, 5 = to a very high extent)	7	Recoded "barely or not at all" and "a little bit" to no and "moderately", "quite strongly" and "to a very high extent" to yes
Felt sad	No / Yes	per participant intercept	binomial(link='logit')	sad / to what extent have you felt this way in the past 14 days?	5-point scale (1 = barely or not at all, 5 = to a very high extent)	7	Recoded "barely or not at all" and "a little bit" to no and "moderately", "quite strongly" and "to a very high extent" to yes
Felt ashamed	No / Yes	per participant intercept	binomial(link='logit')	ashamed / to what extent have you felt this way in the past 14 days?	5-point scale (1 = barely or not at all, 5 = to a very high extent)	7	Recoded "barely or not at all" and "a little bit" to no and "moderately", "quite strongly" and "to a very high extent" to yes
Had stomach pain	No / Yes	per participant intercept	binomial(link='logit')	stomach pain / to what extent have you had the following symptoms in the last 7 days:	5-point scale (1 = not at all, 5 = very much)	16	Recoded "not at all" and "a little bit" to no and "somewhat", "quite a lot" and "very much" to yes
Had dizziness	No / Yes	per participant intercept	binomial(link='logit')	dizziness / to what extent have you had the following symptoms in the last 7 days:	5-point scale (1 = not at all, 5 = very much)	18	Recoded "not at all" and "a little bit" to no and "somewhat", "quite a lot" and "very much" to yes
Had lump in throat	No / Yes	per participant intercept	binomial(link='logit')	a lump in your throat / to what extent have you had the following symptoms in the last 7 days:	5-point scale (1 = not at all, 5 = very much)	18	Recoded "not at all" and "a little bit" to no and "somewhat", "quite a lot" and "very much" to yes
Not giving handshakes	No / Yes	per participant intercept	binomial(link='logit')	no handshakes / i comply with the following measures:	no, i did this before but not anymore / yes, since the corona crisis	2
Had sensitive skin	No / Yes	per participant intercept	binomial(link='logit')	sensitive skin / to what extent have you had the following symptoms in the last 14 days:	5-point scale (1 = not at all, 5 = very much)	12	Recoded "not at all" and "a little bit" to no and "somewhat", "quite a lot" and "very much" to yes
Had sleeping problems	No / Yes	per participant intercept	binomial(link='logit')	have you had problems sleeping almost every night (difficulty falling asleep, waking up in the night or too early in the morning, or actually sleeping too much)? (in the last 7 days)	No / Yes	18
Smoked	No / Yes	per participant intercept	binomial(link='logit')	have you smoked in the last 7 days?	No / Yes	11
Taken medication	No / Yes	per participant intercept	binomial(link='logit')	have you taken any medications in the last 7 days?	No / Yes	10
Excessive worrying	No / Yes	per participant intercept	binomial(link='logit')	in the last 7 days, have you been worrying excessively and worrying about multiple problems of every day life, at work, at home, in your immediate environment?	No / Yes	18
Having lost interest	No / Yes	per participant intercept	binomial(link='logit')	in the last 7 days have you had the feeling that you've lost interest in or the will to do things you are normally interested in?	No / Yes	18
Felt low or depressed often	No / Yes	per participant intercept	binomial(link='logit')	in the last 7 days have you felt low or depressed for much of the day, every day?	No / Yes	18
Has someone close with COVID-19	No / Yes	per participant intercept	binomial(link='logit')	does someone close to you have a covid-19 infection?	No / Yes	18
Perceived threat of COVID-19 to Dutch citizen	No / Yes	per participant intercept	binomial(link='logit')	covid-19 threatens everyone in the netherlands	5-point scale (1 = totally disagree, 5 = totally agree)	10	Recoded "totally disagree", "somewhat disagree" and "neutral" to no and "somewhat agree" and "totally agree" to yes
Washed hands more than six times per day	No / Yes	per participant intercept	binomial(link='logit')	how often per day do you wash your hands?	less than 3 times per day / 3-6 times per day / 7-10 times per day, more than 10 times per day	2	Recoded "less than 3 times per day" and "3-6 times per day" to no, "7-10 times per day" and "more than 10 times per day" to yes
Felt isolated	No / Yes	per participant intercept	binomial(link='logit')	how often do you feel isolated from others? (in the last 7 days)	almost never or never / sometimes / often	16	Recoded "almost never or never" to no, "sometimes" and "often" to yes
Felt alone	No / Yes	per participant intercept	binomial(link='logit')	how often do you feel alone? (in the last 7 days)	almost never or never / sometimes / often	16	Recoded "almost never or never" to no, "sometimes" and "often" to yes
Often felt excluded by society	No / Yes	per participant intercept	binomial(link='logit')	how often do you feel excluded? (in the last 7 days)	almost never or never / sometimes / often	16	Recoded "almost never or never" to no, "sometimes" and "often" to yes
Washed hands for over 20 seconds more than six times per day	No / Yes	per participant intercept	binomial(link='logit')	how often do you wash your hands for 20 seconds or longer?	minder dan 3 keer per dag / 3-6 keer per dag / 7-10 keer per dag / meer dan 10 keer per dag	2	Recoded "less than 3 times per day" and "3-6 times per day" to no, "7-10 times per day" and "more than 10 times per day" to yes
Quality of life	10-point scale (1 = terrible, 10 = excellent)	per participant intercept	gaussian	how would you rate your quality of life over the last 14 days?	10-point scale (1 = Not worried, 10 = Extremely worried)	13
Had dry cough	No / Yes	per participant intercept	binomial(link='logit')	dry cough / to what extent have you had the following symptoms in the last 7 days:	5-point scale (1 = not at all, 5 = very much)	18	Recoded "not at all" and "a little bit" to no and "somewhat", "quite a lot" and "very much" to yes
Concerned about the COVID-19 pandemic	10-point scale (1 = Not worried, 10 = Extremely worried)	per participant intercept	gaussian	how much have you been concerned about the corona crisis in the past 7 / 14 days?	10-point scale (1 = Not worried, 10 = Extremely worried)	18
Concerned about the COVID-19 pandemic	10-point scale (1 = Not worried, 10 = Extremely worried)	per participant intercept	gaussian	how much have you been concerned about the corona crisis in the past 14 days?	10-point scale (1 = Not worried, 10 = Extremely worried)	18
Had headache	No / Yes	per participant intercept	binomial(link='logit')	headache / to what extent have you had the following symptoms in the last 7 days:	5-point scale (1 = totally disagree, 5 = totally agree)	18	Recoded "totally disagree", "somewhat disagree" and "neutral" to no and "somewhat agree" and "totally agree" to yes
Belief that is not that bad when something bad happens	No / Yes	per participant intercept	binomial(link='logit')	i think to myself that it is not so bad compared to other things / what do you generally think when something bad happened to you?	5-point scale (1 = completely disagree, 5 = completely agree)	3	Recoded "completely disagree", "somewhat disagree" and "neutral" to no and "somewhat agree" and "completely agree" to yes
Belief that acceptance is necessary when something bad happens	No / Yes	per participant intercept	binomial(link='logit')	i think to myself that i have to accept it / what do you generally think when something bad happened to you?	5-point scale (1 = completely disagree, 5 = completely agree)	3	Recoded "completely disagree", "somewhat disagree" and "neutral" to no and "somewhat agree" and "completely agree" to yes
Fear things will go wrong in society	7-point scale (1= not at all, 7=very much)	per participant intercept	gaussian	i am afraid that things will go wrong in our society (in the last 7 days)	7-point scale (1= not at all, 7=very much)	4
Frustrated that people do not comply with measures	No / Yes	per participant intercept	binomial(link='logit')	i am frustrated that people do not comply with corona measures	5-point scale (1 = completely disagree, 5 = completely agree)	2	Recoded "completely disagree", "somewhat disagree" and "neutral" to no and "somewhat agree" and "completely agree" to yes
Frustrated with how things go in society	7-point scale (1= not at all, 7=very much)	per participant intercept	gaussian	i am frustrated with how things are now going in society (in the last 7 days)	7-point scale (1= not at all, 7=very much)	4
Keep thinking about bad event that happened	No / Yes	per participant intercept	binomial(link='logit')	i keep thinking about how awful the situation has been / what do you generally think when something bad happened to you?	5-point scale (1 = completely disagree, 5 = completely agree)	3	Recoded "completely disagree", "somewhat disagree" and "neutral" to no and "somewhat agree" and "completely agree" to yes
Doing every possible thing to help those who are infected	No / Yes	per participant intercept	binomial(link='logit')	i do everything i can to help others who are infected with covid-19 (in the last 7 days)	5-point scale (1 = totally disagree, 5 = totally agree)	7	Recoded "totally disagree", "somewhat disagree" and "neutral" to no and "somewhat agree" and "totally agree" to yes
Recovering quickly after difficult times	No / Yes	per participant intercept	binomial(link='logit')	i have a tendency to recover quickly after difficult times	5-point scale (1 = completely disagree, 5 = completely agree)	3	Recoded "completely disagree", "somewhat disagree" and "neutral" to no and "somewhat agree" and "completely agree" to yes
Not feeling appreciated in society	No / Yes	per participant intercept	binomial(link='logit')	i feel that i am not appreciated by others in society (in the last 7 days)	5-point scale (1 = totally disagree, 5 = totally agree)	4	Recoded "totally disagree", "somewhat disagree" and "neutral" to no and "somewhat agree" and "totally agree" to yes
Having faith in the response of the government to COVID-19	No / Yes	per participant intercept	binomial(link='logit')	i have faith in the dutch government's response to the corona crisis	5-point scale (1= no trust, 5= full trust)	18	Recoded "no trust" and "little trust" to no and "some trust", "lot of trust" and "full trust" to yes
Wish be in control of a situation	No / Yes	per participant intercept	binomial(link='logit')	i like to be in control over a situation	5-point scale (1 = completely disagree, 5 = completely agree)	2	Recoded "completely disagree", "somewhat disagree" and "neutral" to no and "somewhat agree" and "completely agree" to yes
Worried about long duration before life returns to normal	No / Yes	per participant intercept	binomial(link='logit')	i worry that it will be a long time before my life returns to normal / how much have you been concerned about the corona crisis in the past 7 days?	5-point scale (1 = never, 5 = always or almost always)	18	Recoded "always or almost always" and "rarely" to no and "sometimes", "often" and "always or almost always" to yes
Worried about someone close getting sick	No / Yes	per participant intercept	binomial(link='logit')	i worry that someone close to me will get sick / how much have you been concerned about the corona crisis in the past 7 days?	5-point scale (1 = never, 5 = always or almost always)	18	Recoded "always or almost always" and "rarely" to no and "sometimes", "often" and "always or almost always" to yes
Worried about losing job	No / Yes	per participant intercept	binomial(link='logit')	i worry that i will lose my job / how much have you been concerned about the corona crisis in the past 7 days?	5-point scale (1 = never, 5 = always or almost always)	18	Recoded "always or almost always" and "rarely" to no and "sometimes", "often" and "always or almost always" to yes
Concerned about financial trouble	No / Yes	per participant intercept	binomial(link='logit')	i am concerned that i or my family will be in serious financial trouble / how much have you been concerned about the corona crisis in the past 7 days?	5-point scale (1 = never, 5 = always or almost always)	18	Recoded "always or almost always" and "rarely" to no and "sometimes", "often" and "always or almost always" to yes
Worried about getting sick	No / Yes	per participant intercept	binomial(link='logit')	i worry about getting sick myself / how much have you been concerned about the corona crisis in the past 7 days?	5-point scale (1 = never, 5 = always or almost always)	18	Recoded "always or almost always" and "rarely" to no and "sometimes", "often" and "always or almost always" to yes
Avoiding bars and restaurants	No / Yes	per participant intercept	binomial(link='logit')	i avoid bars and restaurants / i take these extra measures for myself:	No / Yes	2
Avoiding parks and beaches	No / Yes	per participant intercept	binomial(link='logit')	i avoid parks and/or beaches / i take these extra measures for myself:	No / Yes	2
Expecting others to help me after infection	No / Yes	per participant intercept	binomial(link='logit')	i expect that others will do everything they can to help me if i get infected or ill with covid-19 (in the last 7 days)	5-point scale (1 = totally disagree, 5 = totally agree)	7	Recoded "totally disagree", "somewhat disagree" and "neutral" to no and "somewhat agree" and "totally agree" to yes
Felt excluded by society	No / Yes	per participant intercept	binomial(link='logit')	i feel excluded by society (in the last 7 days)	5-point scale (1 = totally disagree, 5 = totally agree)	4	Recoded "totally disagree", "somewhat disagree" and "neutral" to no and "somewhat agree" and "totally agree" to yes
Not feeling obligated to comply with measures	No / Yes	per participant intercept	binomial(link='logit')	i do not feel obliged to comply with the government's corona measures (in the last 7 days)	5-point scale (1 = totally disagree, 5 = totally agree)	4	Recoded "totally disagree", "somewhat disagree" and "neutral" to no and "somewhat agree" and "totally agree" to yes
Felt connected to all Dutch people	No / Yes	per participant intercept	binomial(link='logit')	i feel connected to all dutch people (in the last 7 days)	5-point scale (1 = totally disagree, 5 = totally agree)	7	Recoded "totally disagree", "somewhat disagree" and "neutral" to no and "somewhat agree" and "totally agree" to yes
Felt good	7-point scale (1 = no, that is not true, 7 = yes, that is true)	per participant intercept	gaussian	i felt good / to what extent have you experienced following in the last 7 / 14 days:	7-point scale (1 = no, that is not true, 7 = yes, that is true)	18
Felt good	7-point scale (1 = no, that is not true, 7 = yes, that is true)	per participant intercept	gaussian	i felt good / to what extent have you experienced following in the last 14 days:	7-point scale (1 = no, that is not true, 7 = yes, that is true)	18
Felt tired	7-point scale (1 = no, that is not true, 7 = yes, that is true)	per participant intercept	gaussian	i felt tired / to what extent have you experienced following in the last 7 / 14 days:	7-point scale (1 = no, that is not true, 7 = yes, that is true)	18
Felt tired	7-point scale (1 = no, that is not true, 7 = yes, that is true)	per participant intercept	gaussian	i felt tired / to what extent have you experienced following in the last 14 days:	7-point scale (1 = no, that is not true, 7 = yes, that is true)	18
Was easily tired	7-point scale (1 = no, that is not true, 7 = yes, that is true)	per participant intercept	gaussian	i was easily tired / to what extent have you experienced following in the last 7 / 14 days:	7-point scale (1 = no, that is not true, 7 = yes, that is true)	18
Was easily tired	7-point scale (1 = no, that is not true, 7 = yes, that is true)	per participant intercept	gaussian	i was easily tired / to what extent have you experienced following in the last 14 days:	7-point scale (1 = no, that is not true, 7 = yes, that is true)	18
(moderate) intensity physical activity	No / Yes	per participant intercept	binomial(link='logit')	in the last 14 days, how many minutes of (moderately) intense activity did you do (e.g. walking, biking or running)?	minder dan 100 minuten / 100 tot 200 minuten / 200 tot 300 minuten / 300 tot 360 minuten / meer dan 360 minuten	10	Recoded under 200 minutes to no and over 200 minutes to yes
Average time spend sitting per weekend day	Under 6 hours / 6 hours and over	per participant intercept	binomial(link='logit')	in the past 7 days, how much time did you spend sitting on average per weekend day (sat, sun)?	less than 1 hour / 1 hour / 2 hours / 3 hours / 4 hours / 5 hours / 6 hours / 7 hours / 8 hours / 9 hours /10 hours / 11 hours / 12 hours / more than 12 hours	6	Recoded to "under 6 hours" and "6 hours and over"
Average time spend sitting per working day	Under 6 hours / 6 hours and over	per participant intercept	binomial(link='logit')	in the past 7 days, how much time did you spend sitting, on average, per working day (monday to friday)?	less than 1 hour / 1 hour / 2 hours / 3 hours / 4 hours / 5 hours / 6 hours / 7 hours / 8 hours / 9 hours /10 hours / 11 hours / 12 hours / more than 12 hours	6	Recoded to "under 6 hours" and "6 hours and over"
Limp or heavy feeling	No / Yes	per participant intercept	binomial(link='logit')	part of your body feeling limp or heavy / to what extent have you had the following symptoms in the last 7 days:	5-point scale (1 = not at all, 5 = very much)	18	Recoded "not at all" and "a little bit" to no and "somewhat", "quite a lot" and "very much" to yes
Suddenly feeling warm and cold	No / Yes	per participant intercept	binomial(link='logit')	feeling suddenly warm, then suddenly cold again / to what extent have you had the following symptoms in the last 7 days:	5-point scale (1 = not at all, 5 = very much)	18	Recoded "not at all" and "a little bit" to no and "somewhat", "quite a lot" and "very much" to yes
Had sore throat	No / Yes	per participant intercept	binomial(link='logit')	sore throat / to what extent have you had the following symptoms in the last 7 days:	5-point scale (1 = not at all, 5 = very much)	18	Recoded "not at all" and "a little bit" to no and "somewhat", "quite a lot" and "very much" to yes
Difficult to concentrate or make dicisions	No / Yes	per participant intercept	binomial(link='logit')	was it difficult to concentrate or make decisions almost every day? (in the last 7 days)	No / Yes	18
Had shortness of breath	No / Yes	per participant intercept	binomial(link='logit')	shortness of breath / to what extent have you had the following symptoms in the last 7 days:	5-point scale (1 = not at all, 5 = very much)	18	Recoded "not at all" and "a little bit" to no and "somewhat", "quite a lot" and "very much" to yes
Felt physically exhausted	7-point scale (1 = no, that is not true, 7 = yes, that is true)	per participant intercept	gaussian	i felt physically exhausted / to what extent have you experienced following in the last 7 / 14 days:	7-point scale (1 = no, that is not true, 7 = yes, that is true)	18
Felt physically exhausted	7-point scale (1 = no, that is not true, 7 = yes, that is true)	per participant intercept	gaussian	i felt physically exhausted / to what extent have you experienced following in the last 14 days:	7-point scale (1 = no, that is not true, 7 = yes, that is true)	18
Complying with the measure of not visiting anyone in a high risk group	No / Yes	per participant intercept	binomial(link='logit')	no visits with anyone in a high risk group (70 years and older and/or health issues) / i comply with the following measures:	no, i never did / yes, since the corona crisis	2
Had nausea or upset stomach	No / Yes	per participant intercept	binomial(link='logit')	nausea or upset stomach / to what extent have you had the following symptoms in the last 7 days:	5-point scale (1 = not at all, 5 = very much)	18	Recoded "not at all" and "a little bit" to no and "somewhat", "quite a lot" and "very much" to yes
Had difficulty breathing	No / Yes	per participant intercept	binomial(link='logit')	difficulty breathing / to what extent have you had the following symptoms in the last 7 days:	5-point scale (1 = not at all, 5 = very much)	18	Recoded "not at all" and "a little bit" to no and "somewhat", "quite a lot" and "very much" to yes
Felt nervous	No / Yes	per participant intercept	binomial(link='logit')	nervous / to what extent have you felt this way in the past 14 days?	5-point scale (1 = barely or not at all, 5 = to a very high extent)	7	Recoded "not at all" and "a little bit" to no and "somewhat", "quite a lot" and "very much" to yes
Sneezing	No / Yes	per participant intercept	binomial(link='logit')	sneezing / to what extent have you had the following symptoms in the last 7 days:	5-point scale (1 = not at all, 5 = very much)	17	Recoded "not at all" and "a little bit" to no and "somewhat", "quite a lot" and "very much" to yes
Had pain in upper back	No / Yes	per participant intercept	binomial(link='logit')	pain in the upper back / to what extent have you had the following symptoms in the last 14 days:	5-point scale (1 = not at all, 5 = very much)	11	Recoded "not at all" and "a little bit" to no and "somewhat", "quite a lot" and "very much" to yes
Had heart or chest pain	No / Yes	per participant intercept	binomial(link='logit')	heart or chest pain / to what extent have you had the following symptoms in the last 7 days:	5-point scale (1 = not at all, 5 = very much)	18	Recoded "not at all" and "a little bit" to no and "somewhat", "quite a lot" and "very much" to yes
Had pain in neck, shoulder(s) or arm(s)	No / Yes	per participant intercept	binomial(link='logit')	pain in the neck, sholder(s) or arm(s) / to what extent have you had the following symptoms in the last 14 days:	5-point scale (1 = not at all, 5 = very much)	11	Recoded "not at all" and "a little bit" to no and "somewhat", "quite a lot" and "very much" to yes
Had pain in lower back	No / Yes	per participant intercept	binomial(link='logit')	lower back pain / to what extent have you had the following symptoms in the last 7 days:	5-point scale (1 = not at all, 5 = very much)	18	Recoded "not at all" and "a little bit" to no and "somewhat", "quite a lot" and "very much" to yes
Had muscle pain	No / Yes	per participant intercept	binomial(link='logit')	muscle pain/aches / to what extent have you had the following symptoms in the last 7 days:	5-point scale (1 = not at all, 5 = very much)	18	Recoded "not at all" and "a little bit" to no and "somewhat", "quite a lot" and "very much" to yes
Spoke or moved slower than normal	No / Yes	per participant intercept	binomial(link='logit')	did you speak or move more slowly than normal? or did you feel restless, jittery and could barely sit still? nearly every day? (in the last 7 days)	No / Yes	18
Perceiving others as a threat to personal well-being	No / Yes	per participant intercept	binomial(link='logit')	since the beginning of the covid-19 crisis, i see others in my area, such as people in the neighborhood or in shops, as a threat to my well-being	5-point scale (1 = totally disagree, 5 = totally agree)	10	Recoded "totally disagree", "somewhat disagree" and "neutral" to no and "somewhat agree" and "totally agree" to yes
Being irritable	No / Yes	per participant intercept	binomial(link='logit')	you were particularly irritable? / in the last 7 days did it often happen that	No / Yes	18
Felt tense	No / Yes	per participant intercept	binomial(link='logit')	you felt tense? / in the last 7 days did it often happen that	No / Yes	18
Felt restless, jittery or nervous	No / Yes	per participant intercept	binomial(link='logit')	you felt restless, jittery or nervous? / in the last 7 days did it often happen that	No / Yes	18
Felt hostile	No / Yes	per participant intercept	binomial(link='logit')	hostile / to what extent have you felt this way in the past 14 days?	5-point scale (1 = barely or not at all, 5 = to a very high extent)	7	Recoded "barely or not at all" and "a little bit" to no and "moderately", "quite strongly" and "to a very high extent" to yes
Felt tired or without energy almost every day	No / Yes	per participant intercept	binomial(link='logit')	did you feel tired or without energy almost every day? (in the last 14 days)	No / Yes	9
Felt worthless or guilty almost every day	No / Yes	per participant intercept	binomial(link='logit')	did you feel worthless or guilty almost every day? (in the last 7 days)	No / Yes	18
Pre-pandemic (moderate) intensity physical activity	No / Yes	per participant intercept	binomial(link='logit')	before the corona crisis, how many minutes of (moderately) intense activity did you do each week (e.g. walking, biking or running)?	minder dan 50 minuten / 50 tot 100 minuten / 100 tot 150 minuten / 150 tot 180 minuten / meer dan 180 minuten	2	Recoded under 100 minutes to no and over 100 minutes to yes
Noticeable appetite change or unintended weight change	No / Yes	per participant intercept	binomial(link='logit')	did your appetite change noticeably, or did your weight increase or decrease without this being intended? (in the last 7 days)	No / Yes	18
Self-assessment of personal health	No / Yes	per participant intercept	binomial(link='logit')	how would you rate your health, generally speaking?	5-point scale (1 = poor, 5 = excellent)	2	Recoded "poor", "mediocre" and "good" to no and "very good" and "excellent" to yes
Self-assessment of fitness	10-point scale	per participant intercept	gaussian	what score would give your fitness (from 1 to 10):	10-point scale	4
Felt heaviness in arms or legs	No / Yes	per participant intercept	binomial(link='logit')	a feeling of heaviness in your arms or legs / to what extent have you had the following symptoms in the last 7 days:	5-point scale (1 = not at all, 5 = very much)	18	Recoded "not at all" and "a little bit" to no and "somewhat", "quite a lot" and "very much" to yes
Do you think you ever had a COVID-19 infection	No / Yes	per participant intercept	binomial(link='logit')	if you must choose, do you think you have (or have had) a covid-19 infection?	No / Yes	17
Felt inspired	No / Yes	per participant intercept	binomial(link='logit')	inspired / to what extent have you felt this way in the past 14 days?	5-point scale (1 = barely or not at all, 5 = to a very high extent)	7	Recoded "barely or not at all" and "a little bit" to no and "moderately", "quite strongly" and "to a very high extent" to yes
Concerned about not beeing able to see friends and family	No / Yes	per participant intercept	binomial(link='logit')	i am concerned that i can't see friends and family / how much have you been concerned about the corona crisis in the past 7 days?	5-point scale (1 = never, 5 = always or almost always)	18	Recoded "always or almost always" and "rarely" to no and "sometimes", "often" and "always or almost always" to yes
Not kissing anyone on the cheek	No / Yes	per participant intercept	binomial(link='logit')	i do not kiss anyone on the cheek, except members of my own household / i take these extra measures for myself:	No / Yes	2
Has household member working outside the house	No / Yes	per participant intercept	binomial(link='logit')	does at least one of your household members work outside the house?	No / Yes	14
