# Supplementary material for: Increased genetic contribution to wellbeing during the COVID-19 pandemic
Source: PLoS Genet. 2022 May 19;18(5):e1010135. doi: 10.1371/journal.pgen.1010135 (PMC9119461; doi:10.1371/journal.pgen.1010135)
Supplement: S9 Table — Significance of PRS × Time interaction term. Models that did not converge to a solution are omitted. (XLSX) [file pgen.1010135.s009.xlsx]

## Sheet: S9_Table
S9 Table: Results of longitudinal models
Significance of PRS × Time interaction term. Models that did not converge to a solution are omitted.
Question	PRS	PRS x Time interaction P-value	Z-score	FDR	Bonferroni significant	Attrition bias sample subset p-value	Attrition bias sample subset z-score
Ever positive SARS-CoV-2 PCR test	COVID-19 susceptibility	5.1542e-30	-11.3818	2.37093e-28	TRUE	6.4298e-07	-4.97784
Felt tired	Life satisfaction	0.000127477	-3.83128	0.00293196	TRUE	0.0707195	-1.80727
Concerned about the COVID-19 pandemic	Schizophrenia	0.00153402	-3.16817	0.0235217	FALSE	Model did not converge
Felt tired	Depression	0.00224704	3.05548	0.025841	FALSE	0.826231	-0.219537
Quality of life	Life satisfaction	0.00309614	2.95803	0.0284845	FALSE	0.00457064	2.83583
Felt good	Life satisfaction	0.00814391	2.64604	0.037462	FALSE	0.0049465	2.8105
Felt good	Neuroticism	0.00588696	-2.75401	0.037462	FALSE	0.00172586	-3.13375
Felt tired	Neuroticism	0.00750543	2.67354	0.037462	FALSE	0.325439	0.983343
Was easily tired	Life satisfaction	0.00677518	-2.7077	0.037462	FALSE	0.131028	-1.51006
Was easily tired	Neuroticism	0.00557774	2.77162	0.037462	FALSE	0.265691	1.11304
Felt physically exhausted	Life satisfaction	0.0104171	-2.56167	0.0435623	FALSE	0.375606	-0.886022
Felt physically exhausted	Depression	0.0168389	2.39021	0.0645493	FALSE
Was easily tired	Depression	0.0198321	2.32951	0.0701751	FALSE
Quality of life	Neuroticism	0.048813	-1.97022	0.160386	FALSE
Felt physically exhausted	Neuroticism	0.0584901	1.89201	0.17937	FALSE
Depressive score	Neuroticism	0.0632348	-1.85754	0.1818	FALSE
Felt nervous	Life satisfaction	0.114158	1.57978	0.308897	FALSE
Felt good	Depression	0.126155	-1.52944	0.322397	FALSE
Felt inspired	Educational attainment	0.140653	1.47336	0.324856	FALSE
Fear things will go wrong in society	Educational attainment	0.141242	-1.47118	0.324856	FALSE
Self-assessment of fitness	Life satisfaction	0.158856	1.40893	0.34797	FALSE
Felt sad	Neuroticism	0.207444	1.26062	0.433747	FALSE
Felt sad	Life satisfaction	0.243277	-1.16683	0.486555	FALSE
BMI	Tobacco use	0.275095	-1.0914	0.527266	FALSE
BMI	Accelerometer-based physical activity	0.304238	1.02739	0.550842	FALSE
Depressive score	Life satisfaction	0.311345	1.0124	0.550842	FALSE
Felt hostile	Depression	0.32425	-0.985761	0.552426	FALSE
Frustrated with how things go in society	Educational attainment	0.365574	0.904796	0.600585	FALSE
Concerned about the COVID-19 pandemic	Neuroticism	0.397115	-0.846785	0.608909	FALSE
Felt hostile	Neuroticism	0.385862	0.867146	0.608909	FALSE
Concerned about the COVID-19 pandemic	Life satisfaction	0.456279	-0.744987	0.655902	FALSE
Had pain in upper back	Life satisfaction	0.447613	0.7594	0.655902	FALSE
Felt nervous	Neuroticism	0.481866	-0.703304	0.671692	FALSE
Fear things will go wrong in society	Life satisfaction	0.574986	0.560724	0.777922	FALSE
BMI	Educational attainment	0.599237	-0.525498	0.787568	FALSE
Felt sad	Depression	0.757121	0.309263	0.87954	FALSE
Concerned about the COVID-19 pandemic	Worry/vulnerability	0.724068	-0.353027	0.87954	FALSE
Fear things will go wrong in society	Neuroticism	0.752301	0.315606	0.87954	FALSE
Felt tired	Schizophrenia	0.742477	0.328575	0.87954	FALSE
Was easily tired	Schizophrenia	0.764817	-0.299161	0.87954	FALSE
BMI	Worry/vulnerability	0.790855	-0.2652	0.887301	FALSE
Felt physically exhausted	Schizophrenia	0.813206	-0.236292	0.890655	FALSE
Frustrated with how things go in society	Life satisfaction	0.955337	-0.0560063	0.976566	FALSE
Frustrated with how things go in society	Neuroticism	0.931353	-0.086143	0.976566	FALSE
Felt good	Schizophrenia	0.950971	0.0614875	0.976566	FALSE
BMI	Anxiety/tension	0.982509	0.0219241	0.982509	FALSE
