# Supplementary material for: Increased genetic contribution to wellbeing during the COVID-19 pandemic
Source: PLoS Genet. 2022 May 19;18(5):e1010135. doi: 10.1371/journal.pgen.1010135 (PMC9119461; doi:10.1371/journal.pgen.1010135)
Supplement: S10 Table — The Pearson correlations calculated between the mean perceived quality of life and 7 publicly available variables. From these variables values were sampled at the average response dates of the questionnaires. (XLSX) [file pgen.1010135.s010.xlsx]

## Sheet: S10_Table
S10 Table: Correlation between mean perceived quality of life with 7 publicly available variables
The Pearson correlations calculated between the mean perceived quality of life and 7 publicly available variables. From these variables values were sampled at the average response dates of the questionnaires.
Variable	Pearson correlation	P-value
Average nation-wide confirmed cases over the previous 7 days	-0.772703	0.000170539
Stringency Index in the Netherlands	-0.705481	0.00107257
Retail and recreation-related mobility over previous 7 days	0.826859	2.32235e-05
Work-related mobility over previous 7 days	0.0575002	0.820715
Nation-wide COVID-19 ICU occupancy	-0.604807	0.00783583
Sunshine in hours over the previous 7 days	0.385885	0.113738
Average temperature over the previous 7 days (°C)	0.882188	1.28147e-06
