# Supplementary material for: Increased genetic contribution to wellbeing during the COVID-19 pandemic
Source: PLoS Genet. 2022 May 19;18(5):e1010135. doi: 10.1371/journal.pgen.1010135 (PMC9119461; doi:10.1371/journal.pgen.1010135)
Supplement: S11 Table — Results of the sensitivity analysis for the overtime interaction between a question from the questionnaire and the PGS trait. (XLSX) [file pgen.1010135.s011.xlsx]

## Sheet: S11_Table
S11 Table: Results of the sensitivity analysis
Results of the sensitivity analysis for the overtime interaction between a question from the questionnaire and the PGS trait.
Trait	Outcome label	P-value	Pearson R2	Direction same as longitudional model
COVID-19 susceptibility	Ever positive SARS-CoV-2 PCR test	5.86e-05	0.623126	TRUE
Life satisfaction	Quality of life	7.85e-07	0.791235	TRUE
Schizophrenia	Concerned about the COVID-19 pandemic	0.003805	0.416808	TRUE
Life satisfaction	Felt good	0.000601	0.531261	TRUE
Neuroticism	Felt good	0.000549	0.536269	TRUE
Depression	Felt tired	0.030747	0.2597	TRUE
Life satisfaction	Felt tired	0.00158	0.474094	TRUE
Neuroticism	Felt tired	0.003918	0.414816	TRUE
Life satisfaction	Was easily tired	0.002924	0.43453	TRUE
Neuroticism	Was easily tired	0.000557	0.535486	TRUE
Life satisfaction	Felt physically exhausted	0.008398	0.360709	TRUE
