# Supplementary material for: Increased genetic contribution to wellbeing during the COVID-19 pandemic
Source: PLoS Genet. 2022 May 19;18(5):e1010135. doi: 10.1371/journal.pgen.1010135 (PMC9119461; doi:10.1371/journal.pgen.1010135)
Supplement: S12 Table — A comparison of samples that have been genotyped and samples that have not been genotyped based on all significant baseline questions. Questions that in our baseline analysis have been considered continuous were tested using a t-test. All other questions were analysed using a Fisher’s exact test. For these questions simulated p-values (based on 1e+07 replicates) were used when there were more than two answer options. We applied a Bonferroni correction for all questions based on 143 questions. (XLSX) [file pgen.1010135.s012.xlsx]

## Sheet: S12_Table
S12 Table: Comparison of samples that have been genotyped and samples that have not been genotyped
A comparison of samples that have been genotyped and samples that have not been genotyped based on all significant baseline questions. Questions that in our baseline analysis have been considered continuous were tested using a t-test. All other questions were analysed using a Fisher's exact test. For these questions simulated p-values (based on 1e+07 replicates) were used when there were more tha…
Question	Method	Answer frequencies of genotyped samples	Answer frequencies of non-genotyped samples	Fisher's exact p-value	Fisher's exact odds ratio	Mean of genotyped samples	Mean of non-genotyped samples	T-test p-value	P-value	Bonferroni corrected p-value
wash hands for 20 seconds / how well could you comply with the following measures in practice?	Fisher's Exact Test for Count Data with simulated p-value (based on 1e+07 replicates)	never = 264, rarely = 914, sometimes = 2696, often = 5106, always = 2851	never = 374, rarely = 1464, sometimes = 4251, often = 8366, always = 5184	5.34e-05	#N/A	#N/A	#N/A	#N/A	5.34e-05	0.0076362
BMI calculated from self reported weight and height	Welch Two Sample t-test	#N/A	#N/A	#N/A	#N/A	25.9948	26.1879	3.60088e-06	3.60088e-06	0.000514926
Depressive score, calculated with the Mini questionnaire items	Welch Two Sample t-test	#N/A	#N/A	#N/A	#N/A	0.394475	0.384671	0.511354	0.511354	1
Self reported positive SARS-CoV-2 PCR test	Fisher's Exact Test for Count Data	no = 12037, yes = 467	no = 19917, yes = 846	0.130605	1.09485	#N/A	#N/A	#N/A	0.130605	1
attentive / to what extent have you felt this way in the past 14 days?	Fisher's Exact Test for Count Data with simulated p-value (based on 1e+07 replicates)	barely or not at all = 1152, somewhat = 2056, moderately = 5050, quite strongly = 5018, to a very high extent = 461	barely or not at all = 1949, somewhat = 3456, moderately = 8371, quite strongly = 8389, to a very high extent = 808	0.90783	#N/A	#N/A	#N/A	#N/A	0.90783	1
active / to what extent have you felt this way in the past 14 days?	Fisher's Exact Test for Count Data with simulated p-value (based on 1e+07 replicates)	barely or not at all = 419, somewhat = 1740, moderately = 4829, quite strongly = 5435, to a very high extent = 1312	barely or not at all = 815, somewhat = 3104, moderately = 7942, quite strongly = 8965, to a very high extent = 2140	0.0111411	#N/A	#N/A	#N/A	#N/A	0.0111411	1
when you notice a sensation in your body, do you find it difficult to think of something else?	Fisher's Exact Test for Count Data with simulated p-value (based on 1e+07 replicates)	never = 2909, rarely = 5479, sometimes = 2900, often = 302, (almost) always = 46	never = 5057, rarely = 8908, sometimes = 4972, often = 490, (almost) always = 71	0.138171	#N/A	#N/A	#N/A	#N/A	0.138171	1
when you feel a sensation in your body, do you worry about it?	Fisher's Exact Test for Count Data with simulated p-value (based on 1e+07 replicates)	never = 921, rarely = 4840, sometimes = 5394, often = 432, (almost) always = 51	never = 1619, rarely = 7951, sometimes = 9086, often = 730, (almost) always = 113	0.249828	#N/A	#N/A	#N/A	#N/A	0.249828	1
when you read or hear about an illness, do you get symptoms similar to those of the illness?	Fisher's Exact Test for Count Data with simulated p-value (based on 1e+07 replicates)	never = 8180, rarely = 2636, sometimes = 747, often = 59, (almost) always = 19	never = 13593, rarely = 4477, sometimes = 1296, often = 88, (almost) always = 43	0.579956	#N/A	#N/A	#N/A	#N/A	0.579956	1
if you must choose, do you think you have (or have had) a covid-19 infection?	Fisher's Exact Test for Count Data	no = 14569, yes = 910	no = 24576, yes = 1553	0.796525	1.01169	#N/A	#N/A	#N/A	0.796525	1
afraid / to what extent have you felt this way in the past 14 days?	Fisher's Exact Test for Count Data with simulated p-value (based on 1e+07 replicates)	barely or not at all = 10225, somewhat = 2838, moderately = 466, quite strongly = 183, to a very high extent = 38	barely or not at all = 16783, somewhat = 4882, moderately = 860, quite strongly = 379, to a very high extent = 86	0.0053023	#N/A	#N/A	#N/A	#N/A	0.0053023	0.758229
sad / to what extent have you felt this way in the past 14 days?	Fisher's Exact Test for Count Data with simulated p-value (based on 1e+07 replicates)	barely or not at all = 7914, somewhat = 4374, moderately = 900, quite strongly = 463, to a very high extent = 102	barely or not at all = 12887, somewhat = 7476, moderately = 1611, quite strongly = 790, to a very high extent = 228	0.0085677	#N/A	#N/A	#N/A	#N/A	0.0085677	1
have you been in quarantine or (self-)isolation since august 1st 2020?	Fisher's Exact Test for Count Data	no = 10893, yes = 1385	no = 18324, yes = 2216	0.171095	0.951158	#N/A	#N/A	#N/A	0.171095	1
are you planning to go on a wintersports vacation within the next half year?	Fisher's Exact Test for Count Data	no = 10766, yes = 356	no = 18082, yes = 590	0.864403	0.986753	#N/A	#N/A	#N/A	0.864403	1
ashamed / to what extent have you felt this way in the past 14 days?	Fisher's Exact Test for Count Data with simulated p-value (based on 1e+07 replicates)	barely or not at all = 10801, somewhat = 2276, moderately = 529, quite strongly = 120, to a very high extent = 24	barely or not at all = 18202, somewhat = 3601, moderately = 938, quite strongly = 213, to a very high extent = 39	0.190193	#N/A	#N/A	#N/A	#N/A	0.190193	1
were visited by friends and/or family / how well could you comply with the 1.5 meter rule when you‚Äö√Ñ¬∂	Fisher's Exact Test for Count Data with simulated p-value (based on 1e+07 replicates)	very difficult = 614, difficult = 2989, neutral = 2493, easy = 4611, very easy = 727	very difficult = 961, difficult = 4775, neutral = 4188, easy = 7641, very easy = 1270	0.286365	#N/A	#N/A	#N/A	#N/A	0.286365	1
stomach pain / to what extent have you had the following symptoms in the last 7 days:	Fisher's Exact Test for Count Data with simulated p-value (based on 1e+07 replicates)	not at all = 15735, a little bit = 1805, somewhat = 209, quite a lot = 68, very much = 17	not at all = 26567, a little bit = 2965, somewhat = 371, quite a lot = 111, very much = 30	0.880244	#N/A	#N/A	#N/A	#N/A	0.880244	1
i estimate my chances of infecting someone else in the current situation as follows:	Fisher's Exact Test for Count Data with simulated p-value (based on 1e+07 replicates)	very low = 3814, low = 4686, neutral = 3040, high = 276, very high = 31	very low = 6238, low = 7792, neutral = 5117, high = 452, very high = 52	0.92066	#N/A	#N/A	#N/A	#N/A	0.92066	1
i estimate my chances of becoming infected in the current situation as follows:	Fisher's Exact Test for Count Data with simulated p-value (based on 1e+07 replicates)	very low = 2438, low = 5137, neutral = 3922, high = 338, very high = 23	very low = 4042, low = 8331, neutral = 6667, high = 574, very high = 56	0.229686	#N/A	#N/A	#N/A	#N/A	0.229686	1
the government does not take economic interests sufficiently into account during the corona crisis	Fisher's Exact Test for Count Data with simulated p-value (based on 1e+07 replicates)	completely disagree = 554, disagree = 5437, neutral = 4807, agree = 1321, completely agree = 386	completely disagree = 919, disagree = 8985, neutral = 7883, agree = 2306, completely agree = 751	0.0611803	#N/A	#N/A	#N/A	#N/A	0.0611803	1
the government must act tougher to reduce the number of infections	Fisher's Exact Test for Count Data with simulated p-value (based on 1e+07 replicates)	completely disagree = 214, disagree = 1592, neutral = 3758, agree = 5265, completely agree = 1678	completely disagree = 387, disagree = 2538, neutral = 6140, agree = 8855, completely agree = 2926	0.183758	#N/A	#N/A	#N/A	#N/A	0.183758	1
did you do any volunteer work in the last year?	Fisher's Exact Test for Count Data	no = 7577, yes = 4065	no = 13156, yes = 6334	1.23673e-05	0.897415	#N/A	#N/A	#N/A	1.23673e-05	0.00176852
dizziness / to what extent have you had the following symptoms in the last 7 days:	Fisher's Exact Test for Count Data with simulated p-value (based on 1e+07 replicates)	not at all = 13859, a little bit = 2438, somewhat = 244, quite a lot = 76, very much = 19	not at all = 23319, a little bit = 4154, somewhat = 394, quite a lot = 151, very much = 36	0.739341	#N/A	#N/A	#N/A	#N/A	0.739341	1
a lump in your throat / to what extent have you had the following symptoms in the last 7 days:	Fisher's Exact Test for Count Data with simulated p-value (based on 1e+07 replicates)	not at all = 13891, a little bit = 2254, somewhat = 331, quite a lot = 126, very much = 33	not at all = 23383, a little bit = 3766, somewhat = 633, quite a lot = 206, very much = 65	0.382301	#N/A	#N/A	#N/A	#N/A	0.382301	1
measures must be taken to reduce the number of infections among young people	Fisher's Exact Test for Count Data with simulated p-value (based on 1e+07 replicates)	completely disagree = 170, disagree = 212, somewhat disagree = 230, neutral = 831, somewhat agree = 1483, agree = 4268, completely agree = 5176	completely disagree = 317, disagree = 363, somewhat disagree = 324, neutral = 1355, somewhat agree = 2417, agree = 7235, completely agree = 8728	0.326094	#N/A	#N/A	#N/A	#N/A	0.326094	1
all efforts should be taken to avoid companies going bankrupt as a direct result of the corona measures	Fisher's Exact Test for Count Data with simulated p-value (based on 1e+07 replicates)	1 (accept that companies go bankrupt) = 487, 2 = 214, 3 = 1138, 4 = 1715, 5 = 1573, 6 = 2336, 7 = 1472, 8 = 1641, 9 = 789, 10 (support companies at all cost) = 1050	1 (accept that companies go bankrupt) = 915, 2 = 384, 3 = 1801, 4 = 2815, 5 = 2602, 6 = 3898, 7 = 2347, 8 = 2662, 9 = 1320, 10 (support companies at all cost) = 1922	0.0663529	#N/A	#N/A	#N/A	#N/A	0.0663529	1
no handshakes / i comply with the following measures:	Fisher's Exact Test for Count Data	no = 642, yes = 10170	no = 1104, yes = 16769	0.415019	0.958851	#N/A	#N/A	#N/A	0.415019	1
no handshakes / how much longer are you willing to comply with the following measures?	Fisher's Exact Test for Count Data with simulated p-value (based on 1e+07 replicates)	not at all = 406, 1 month = 279, 3 months = 646, 6 months = 1443, 1 year = 2567, 1.5 years = 793, 2 years = 450, 3 years = 259, more than 3 years = 4691	not at all = 637, 1 month = 423, 3 months = 1064, 6 months = 2168, 1 year = 4205, 1.5 years = 1401, 2 years = 759, 3 years = 454, more than 3 years = 7966	0.058798	#N/A	#N/A	#N/A	#N/A	0.058798	1
no handshakes / how well could you comply with the following measures in practice?	Fisher's Exact Test for Count Data with simulated p-value (based on 1e+07 replicates)	never = 284, rarely = 138, sometimes = 247, often = 1449, always = 9659	never = 436, rarely = 206, sometimes = 435, often = 2378, always = 16072	0.610249	#N/A	#N/A	#N/A	#N/A	0.610249	1
sensitive skin / to what extent have you had the following symptoms in the last 14 days:	Fisher's Exact Test for Count Data with simulated p-value (based on 1e+07 replicates)	not at all = 13395, a little bit = 1563, somewhat = 280, quite a lot = 77, very much = 25	not at all = 22812, a little bit = 2803, somewhat = 480, quite a lot = 135, very much = 48	0.62525	#N/A	#N/A	#N/A	#N/A	0.62525	1
inspired / to what extent have you felt this way in the past 14 days?	Fisher's Exact Test for Count Data with simulated p-value (based on 1e+07 replicates)	barely or not at all = 1838, somewhat = 3692, moderately = 5125, quite strongly = 2802, to a very high extent = 291	barely or not at all = 3302, somewhat = 6155, moderately = 8287, quite strongly = 4725, to a very high extent = 522	0.0299592	#N/A	#N/A	#N/A	#N/A	0.0299592	1
have you had problems sleeping almost every night (difficulty falling asleep, waking up in the night or too early in the morning, or actually sleeping too much)? (in the last 7 days)	Fisher's Exact Test for Count Data	no = 12865, yes = 3766	no = 21531, yes = 6523	0.143059	1.03494	#N/A	#N/A	#N/A	0.143059	1
have you smoked in the last 7 days?	Fisher's Exact Test for Count Data	no = 15261, yes = 1326	no = 25520, yes = 2477	0.001795	1.11711	#N/A	#N/A	#N/A	0.001795	0.256684
have you taken any medications in the last 7 days?	Fisher's Exact Test for Count Data	no = 8039, yes = 8558	no = 13496, yes = 14487	0.673381	1.00833	#N/A	#N/A	#N/A	0.673381	1
do you have a (foster)child or (foster)children in higher education that do(es) not live at home?	Fisher's Exact Test for Count Data	no = 11060, yes = 1179	no = 18295, yes = 2197	0.00170938	1.12655	#N/A	#N/A	#N/A	0.00170938	0.244441
in the last 7 days, have you been worrying excessively and worrying about multiple problems of every day life, at work, at home, in your immediate environment?	Fisher's Exact Test for Count Data	no = 13898, yes = 2669	no = 23165, yes = 4795	0.00458475	1.07787	#N/A	#N/A	#N/A	0.00458475	0.655619
do you currently have the feeling that society is in a crisis?	Fisher's Exact Test for Count Data with simulated p-value (based on 1e+07 replicates)	no = 523, a bit = 4845, yes = 6994	no = 901, a bit = 7747, yes = 11926	0.0206579	#N/A	#N/A	#N/A	#N/A	0.0206579	1
in the last 7 days have you had the feeling that you've lost interest in or the will to do things you are normally interested in?	Fisher's Exact Test for Count Data	no = 15670, yes = 916	no = 26325, yes = 1648	0.109773	1.07094	#N/A	#N/A	#N/A	0.109773	1
in the last 7 days have you felt low or depressed for much of the day, every day?	Fisher's Exact Test for Count Data	no = 16047, yes = 537	no = 26946, yes = 1045	0.00636482	1.15892	#N/A	#N/A	#N/A	0.00636482	0.91017
does someone close to you have a covid-19 infection?	Fisher's Exact Test for Count Data	no = 15457, yes = 1151	no = 25924, yes = 2070	0.0693113	1.07231	#N/A	#N/A	#N/A	0.0693113	1
covid-19 threatens everyone in the netherlands	Fisher's Exact Test for Count Data with simulated p-value (based on 1e+07 replicates)	totally disagree = 428, somewhat disagree = 710, neutral = 840, somewhat agree = 3841, totally agree = 10807	totally disagree = 714, somewhat disagree = 1267, neutral = 1375, somewhat agree = 6114, totally agree = 18568	0.0161218	#N/A	#N/A	#N/A	#N/A	0.0161218	1
it is justified that young people are addressed as a group to comply with corona measures	Fisher's Exact Test for Count Data with simulated p-value (based on 1e+07 replicates)	completely disagree = 312, disagree = 459, somewhat disagree = 388, neutral = 786, somewhat agree = 1423, agree = 4478, completely agree = 4525	completely disagree = 544, disagree = 829, somewhat disagree = 693, neutral = 1379, somewhat agree = 2144, agree = 7343, completely agree = 7803	0.008267	#N/A	#N/A	#N/A	#N/A	0.008267	1
the vaccine contributes to the return to our normal lives	Fisher's Exact Test for Count Data with simulated p-value (based on 1e+07 replicates)	completely disagree = 292, disagree = 281, neutral = 1267, agree = 5635, completely agree = 4976	completely disagree = 560, disagree = 507, neutral = 2299, agree = 9179, completely agree = 8113	0.0072718	#N/A	#N/A	#N/A	#N/A	0.0072718	1
the pre-defined roadmap for corona measures gives me peace of mind	Fisher's Exact Test for Count Data with simulated p-value (based on 1e+07 replicates)	completely disagree = 335, disagree = 1479, neutral = 6241, agree = 3890, completely agree = 553	completely disagree = 623, disagree = 2429, neutral = 10644, agree = 6221, completely agree = 914	0.0608967	#N/A	#N/A	#N/A	#N/A	0.0608967	1
how often per day do you wash your hands?	Fisher's Exact Test for Count Data with simulated p-value (based on 1e+07 replicates)	less than 3 times per day = 448, 3-6 times per day = 4900, 7-10 times per day = 4155, more than 10 times per day = 2354	less than 3 times per day = 690, 3-6 times per day = 7987, 7-10 times per day = 6950, more than 10 times per day = 4052	0.199035	#N/A	#N/A	#N/A	#N/A	0.199035	1
how often did you use public transort before the corona crisis?	Fisher's Exact Test for Count Data with simulated p-value (based on 1e+07 replicates)	never = 5978, less than 1 time per month = 4071, more than 1 time per month = 1111, less than 4 times per week = 347, 4-7 times per week = 226, 8-10 times per week = 83, 11-14 times per week = 22, more than 14 times per week = 18	never = 9466, less than 1 time per month = 6900, more than 1 time per month = 1998, less than 4 times per week = 728, 4-7 times per week = 394, 8-10 times per week = 126, 11-14 times per week = 39, more than 14 times per week = 29	0.0002294	#N/A	#N/A	#N/A	#N/A	0.0002294	0.0328042
how often do you currently use public transport?	Fisher's Exact Test for Count Data with simulated p-value (based on 1e+07 replicates)	never = 9884, less than 1 time per month = 1516, more than 1 time per month = 291, less than 4 times per week = 102, 4-7 times per week = 41, 8-10 times per week = 10, 11-14 times per week = <10, more than 14 times per week = 17	never = 16349, less than 1 time per month = 2524, more than 1 time per month = 488, less than 4 times per week = 215, 4-7 times per week = 89, 8-10 times per week = 12, 11-14 times per week = <10, more than 14 times per week = 16	0.112929	#N/A	#N/A	#N/A	#N/A	0.112929	1
how often do you feel isolated from others? (in the last 7 days)	Fisher's Exact Test for Count Data with simulated p-value (based on 1e+07 replicates)	rarely or never = 7497, sometimes = 7217, often = 1843	rarely or never = 13029, sometimes = 11915, often = 2997	0.0198333	#N/A	#N/A	#N/A	#N/A	0.0198333	1
how often do you feel alone? (in the last 7 days)	Fisher's Exact Test for Count Data with simulated p-value (based on 1e+07 replicates)	rarely or never = 12393, sometimes = 3488, often = 577	rarely or never = 20850, sometimes = 5919, often = 975	0.938898	#N/A	#N/A	#N/A	#N/A	0.938898	1
how often do you feel excluded? (in the last 7 days)	Fisher's Exact Test for Count Data with simulated p-value (based on 1e+07 replicates)	rarely or never = 12544, sometimes = 3620, often = 430	rarely or never = 21266, sometimes = 5942, often = 786	0.160163	#N/A	#N/A	#N/A	#N/A	0.160163	1
how often do you wash your hands for 20 seconds or longer?	Fisher's Exact Test for Count Data with simulated p-value (based on 1e+07 replicates)	less than 3 times per day = 3424, 3-6 times per day = 5043, 7-10 times per day = 2381, more than 10 times per day = 991	less than 3 times per day = 5436, 3-6 times per day = 8278, 7-10 times per day = 4202, more than 10 times per day = 1724	0.0086037	#N/A	#N/A	#N/A	#N/A	0.0086037	1
how do you expect to feel about christmas this year?	Fisher's Exact Test for Count Data with simulated p-value (based on 1e+07 replicates)	not sociable/pleasant at all = 199, not very sociable/pleasant = 1400, sociable/pleasant = 5205, a bit sociable/pleasant = 2459, very sociable/pleasant = 2362	not sociable/pleasant at all = 486, not very sociable/pleasant = 2373, sociable/pleasant = 8690, a bit sociable/pleasant = 4047, very sociable/pleasant = 3868	0.0001664	#N/A	#N/A	#N/A	#N/A	0.0001664	0.0237952
how would you rate your quality of life over the last 7 days?	Welch Two Sample t-test	#N/A	#N/A	#N/A	#N/A	7.45292	7.42035	0.0112357	0.0112357	1
how would you rate your quality of life over the last 7 days?	Welch Two Sample t-test	#N/A	#N/A	#N/A	#N/A	7.45292	7.42035	0.0112357	0.0112357	1
how would you rate your quality of life over the last 7 days?	Welch Two Sample t-test	#N/A	#N/A	#N/A	#N/A	7.30787	7.29624	0.360343	0.360343	1
dry cough / to what extent have you had the following symptoms in the last 7 days:	Fisher's Exact Test for Count Data with simulated p-value (based on 1e+07 replicates)	not at all = 11796, a little bit = 4143, somewhat = 464, quite a lot = 167, very much = 62	not at all = 19994, a little bit = 6848, somewhat = 810, quite a lot = 294, very much = 99	0.755491	#N/A	#N/A	#N/A	#N/A	0.755491	1
how many different people, older than 12, outside your own household, did you visit/receive as guests in total during christmas break?	Fisher's Exact Test for Count Data with simulated p-value (based on 1e+07 replicates)	none = 1602, 1-5 = 7174, 6-10 = 2969, 11-15 = 566, 16-20 = 117, 21-25 = 29, 26-30 = 15, 31-40 = <10, 41 or more = <10	none = 3157, 1-5 = 11929, 6-10 = 4564, 11-15 = 824, 16-20 = 156, 21-25 = 54, 26-30 = 20, 31-40 = 10, 41 or more = 18	1e-07	#N/A	#N/A	#N/A	#N/A	1e-07	1.43e-05
how much have you been concerned about the corona crisis in the past 7 days?	Welch Two Sample t-test	#N/A	#N/A	#N/A	#N/A	5.25426	5.29111	0.116575	0.116575	1
headache / to what extent have you had the following symptoms in the last 7 days:	Fisher's Exact Test for Count Data with simulated p-value (based on 1e+07 replicates)	not at all = 9122, a little bit = 6306, somewhat = 720, quite a lot = 410, very much = 81	not at all = 15087, a little bit = 10734, somewhat = 1337, quite a lot = 753, very much = 148	0.0585616	#N/A	#N/A	#N/A	#N/A	0.0585616	1
i think to myself that it is not so bad compared to other things / what do you generally think when something bad happened to you?	Fisher's Exact Test for Count Data with simulated p-value (based on 1e+07 replicates)	completely disagree = 242, disagree = 1828, neutral = 3289, agree = 5520, completely agree = 990	completely disagree = 447, disagree = 3100, neutral = 5492, agree = 9064, completely agree = 1587	0.473823	#N/A	#N/A	#N/A	#N/A	0.473823	1
i think to myself that i have to accept it / what do you generally think when something bad happened to you?	Fisher's Exact Test for Count Data with simulated p-value (based on 1e+07 replicates)	completely disagree = 56, disagree = 342, neutral = 1478, agree = 8111, completely agree = 1877	completely disagree = 106, disagree = 546, neutral = 2534, agree = 13378, completely agree = 3125	0.713512	#N/A	#N/A	#N/A	#N/A	0.713512	1
i am afraid that things will go wrong in our society (in the last 7 days)	Welch Two Sample t-test	#N/A	#N/A	#N/A	#N/A	3.1904	3.24799	0.000248358	0.000248358	0.0355152
i am afraid that important ground rights can be swept aside more easily in the future	Fisher's Exact Test for Count Data with simulated p-value (based on 1e+07 replicates)	completely disagree = 1259, disagree = 4472, neutral = 4363, agree = 1860, completely agree = 545	completely disagree = 2076, disagree = 7299, neutral = 7266, agree = 3160, completely agree = 1041	0.0768042	#N/A	#N/A	#N/A	#N/A	0.0768042	1
i am afraid of side effecs in the short-term	Fisher's Exact Test for Count Data with simulated p-value (based on 1e+07 replicates)	completely disagree = 4362, disagree = 3363, neutral = 3152, agree = 1135, completely agree = 237	completely disagree = 7153, disagree = 5513, neutral = 5261, agree = 1907, completely agree = 437	0.643529	#N/A	#N/A	#N/A	#N/A	0.643529	1
i am afraid of side effecs in the long-term	Fisher's Exact Test for Count Data with simulated p-value (based on 1e+07 replicates)	completely disagree = 3368, disagree = 2711, neutral = 3733, agree = 1859, completely agree = 581	completely disagree = 5510, disagree = 4584, neutral = 5973, agree = 3206, completely agree = 1011	0.15897	#N/A	#N/A	#N/A	#N/A	0.15897	1
i am willing to get vaccinated if it means that i may adhere to less strict measures	Fisher's Exact Test for Count Data with simulated p-value (based on 1e+07 replicates)	completely disagree = 1132, disagree = 912, neutral = 2695, agree = 3604, completely agree = 3209	completely disagree = 2031, disagree = 1492, neutral = 4605, agree = 5940, completely agree = 5075	0.0308801	#N/A	#N/A	#N/A	#N/A	0.0308801	1
i am frustrated that people do not comply with corona measures	Fisher's Exact Test for Count Data with simulated p-value (based on 1e+07 replicates)	completely disagree = 264, disagree = 694, neutral = 2616, agree = 5510, completely agree = 2557	completely disagree = 485, disagree = 1294, neutral = 4489, agree = 8941, completely agree = 4288	0.0259418	#N/A	#N/A	#N/A	#N/A	0.0259418	1
i am frustrated with how things are now going in society (in the last 7 days)	Welch Two Sample t-test	#N/A	#N/A	#N/A	#N/A	3.00083	3.05308	0.00107008	0.00107008	0.153021
i am relieved that the vaccine is there	Fisher's Exact Test for Count Data with simulated p-value (based on 1e+07 replicates)	completely disagree = 309, disagree = 217, neutral = 1193, agree = 4998, completely agree = 5712	completely disagree = 533, disagree = 353, neutral = 2096, agree = 8241, completely agree = 9392	0.517319	#N/A	#N/A	#N/A	#N/A	0.517319	1
it is my opinion that more people die as a result of the corona crisis (e.g. postponing regular medical treatments, stress, depression) than as a result of corona itself	Fisher's Exact Test for Count Data with simulated p-value (based on 1e+07 replicates)	completely disagree = 159, disagree = 1333, neutral = 4278, agree = 5332, completely agree = 1403	completely disagree = 314, disagree = 2313, neutral = 7034, agree = 8770, completely agree = 2409	0.179964	#N/A	#N/A	#N/A	#N/A	0.179964	1
i think that the coronavirus will revive because of christmas and/or new year's celebrations	Fisher's Exact Test for Count Data with simulated p-value (based on 1e+07 replicates)	totally disagree = 196, disagree = 374, somewhat disagree = 246, neutral = 1562, somewhat agree = 2423, agree = 4531, totally agree = 2306	totally disagree = 415, disagree = 684, somewhat disagree = 391, neutral = 2669, somewhat agree = 3916, agree = 7549, totally agree = 3863	0.0595904	#N/A	#N/A	#N/A	#N/A	0.0595904	1
i keep thinking about how awful the situation has been / what do you generally think when something bad happened to you?	Fisher's Exact Test for Count Data with simulated p-value (based on 1e+07 replicates)	completely disagree = 1693, disagree = 5281, neutral = 3321, agree = 1386, completely agree = 179	completely disagree = 2777, disagree = 8577, neutral = 5719, agree = 2275, completely agree = 320	0.261191	#N/A	#N/A	#N/A	#N/A	0.261191	1
i do everything i can to help others who are infected with covid-19 (in the last 7 days)	Fisher's Exact Test for Count Data with simulated p-value (based on 1e+07 replicates)	totally disagree = 1324, somewhat disagree = 1108, neutral = 5723, somewhat agree = 4395, totally agree = 4042	totally disagree = 2246, somewhat disagree = 1936, neutral = 9893, somewhat agree = 7105, totally agree = 6807	0.092388	#N/A	#N/A	#N/A	#N/A	0.092388	1
i find it problematic when facemasks are lying around in the street and in nature	Fisher's Exact Test for Count Data with simulated p-value (based on 1e+07 replicates)	completely disagree = 92, disagree = 220, neutral = 722, agree = 4223, completely agree = 7242	completely disagree = 168, disagree = 383, neutral = 1271, agree = 7051, completely agree = 11973	0.661849	#N/A	#N/A	#N/A	#N/A	0.661849	1
i have a tendency to recover quickly after difficult times	Fisher's Exact Test for Count Data with simulated p-value (based on 1e+07 replicates)	completely disagree = 253, disagree = 1103, neutral = 3151, agree = 5432, completely agree = 1926	completely disagree = 392, disagree = 1894, neutral = 5302, agree = 8868, completely agree = 3234	0.559907	#N/A	#N/A	#N/A	#N/A	0.559907	1
i feel that i am not appreciated by others in society (in the last 7 days)	Fisher's Exact Test for Count Data with simulated p-value (based on 1e+07 replicates)	totally disagree = 10747, somewhat disagree = 1934, neutral = 2129, somewhat agree = 594, totally agree = 186	totally disagree = 17725, somewhat disagree = 3192, neutral = 3821, somewhat agree = 1096, totally agree = 369	0.0037974	#N/A	#N/A	#N/A	#N/A	0.0037974	0.543028
i have faith in the dutch government's response to the corona crisis	Fisher's Exact Test for Count Data with simulated p-value (based on 1e+07 replicates)	no faith at all = 89, little faith = 284, some faith = 2164, much faith = 11729, complete faith = 2344	no faith at all = 204, little faith = 618, some faith = 3997, much faith = 19429, complete faith = 3761	1e-07	#N/A	#N/A	#N/A	#N/A	1e-07	1.43e-05
i like to be in control over a situation	Fisher's Exact Test for Count Data with simulated p-value (based on 1e+07 replicates)	completely disagree = 16, disagree = 120, neutral = 1235, agree = 7467, completely agree = 3668	completely disagree = 21, disagree = 178, neutral = 2157, agree = 12344, completely agree = 6148	0.453085	#N/A	#N/A	#N/A	#N/A	0.453085	1
i am worried that there will be a shortage of medications	Fisher's Exact Test for Count Data with simulated p-value (based on 1e+07 replicates)	completely disagree = 509, disagree = 4212, neutral = 4536, agree = 2937, completely agree = 305	completely disagree = 935, disagree = 6907, neutral = 7573, agree = 4867, completely agree = 560	0.220873	#N/A	#N/A	#N/A	#N/A	0.220873	1
i worry that it will be a long time before my life returns to normal / how much have you been concerned about the corona crisis in the past 7 days?	Fisher's Exact Test for Count Data with simulated p-value (based on 1e+07 replicates)	never = 2835, rarely = 3686, sometimes = 6768, often = 2964, always or almost always = 369	never = 4773, rarely = 5976, sometimes = 11543, often = 5054, always or almost always = 697	0.115685	#N/A	#N/A	#N/A	#N/A	0.115685	1
i worry that someone close to me will get sick / how much have you been concerned about the corona crisis in the past 7 days?	Fisher's Exact Test for Count Data with simulated p-value (based on 1e+07 replicates)	never = 977, rarely = 2758, sometimes = 8438, often = 3864, always or almost always = 599	never = 1696, rarely = 4582, sometimes = 13984, often = 6604, always or almost always = 1187	0.0093406	#N/A	#N/A	#N/A	#N/A	0.0093406	1
i am concerned that i can't see friends and family / how much have you been concerned about the corona crisis in the past 7 days?	Fisher's Exact Test for Count Data with simulated p-value (based on 1e+07 replicates)	never = 1812, rarely = 3382, sometimes = 7380, often = 3513, always or almost always = 523	never = 3158, rarely = 5871, sometimes = 12301, often = 5794, always or almost always = 891	0.309496	#N/A	#N/A	#N/A	#N/A	0.309496	1
i worry that i will lose my job / how much have you been concerned about the corona crisis in the past 7 days?	Fisher's Exact Test for Count Data with simulated p-value (based on 1e+07 replicates)	never = 12109, rarely = 2905, sometimes = 1240, often = 278, always or almost always = 83	never = 19792, rarely = 5256, sometimes = 2242, often = 559, always or almost always = 171	1.2e-05	#N/A	#N/A	#N/A	#N/A	1.2e-05	0.001716
i am concerned that i or my family will be in serious financial trouble / how much have you been concerned about the corona crisis in the past 7 days?	Fisher's Exact Test for Count Data with simulated p-value (based on 1e+07 replicates)	never = 7122, rarely = 5486, sometimes = 3113, often = 763, always or almost always = 149	never = 11747, rarely = 9383, sometimes = 5258, often = 1359, always or almost always = 306	0.083045	#N/A	#N/A	#N/A	#N/A	0.083045	1
i am worried that i infect someone else / how much have you been concerned about the corona crisis in the past 14 days?	Fisher's Exact Test for Count Data with simulated p-value (based on 1e+07 replicates)	never = 3277, rarely = 4726, sometimes = 3575, often = 692, always or almost always = 100	never = 5447, rarely = 7747, sometimes = 6056, often = 1303, always or almost always = 174	0.0883367	#N/A	#N/A	#N/A	#N/A	0.0883367	1
i worry about getting sick myself / how much have you been concerned about the corona crisis in the past 7 days?	Fisher's Exact Test for Count Data with simulated p-value (based on 1e+07 replicates)	never = 2225, rarely = 5703, sometimes = 7248, often = 1287, always or almost always = 175	never = 3632, rarely = 9335, sometimes = 12284, often = 2482, always or almost always = 324	0.0002951	#N/A	#N/A	#N/A	#N/A	0.0002951	0.0421993
i am bothered by people who do not wear a facemask in places where it is urgently advised or mandatory	Fisher's Exact Test for Count Data with simulated p-value (based on 1e+07 replicates)	completely disagree = 337, disagree = 518, neutral = 1305, agree = 4523, completely agree = 5817	completely disagree = 613, disagree = 873, neutral = 2142, agree = 7601, completely agree = 9616	0.677173	#N/A	#N/A	#N/A	#N/A	0.677173	1
i avoid bars and restaurants / i take these extra measures for myself:	Fisher's Exact Test for Count Data	no = 5631, yes = 5474	no = 9164, yes = 9175	0.224577	1.02993	#N/A	#N/A	#N/A	0.224577	1
i avoid parks and/or beaches / i take these extra measures for myself:	Fisher's Exact Test for Count Data	no = 6279, yes = 3924	no = 10430, yes = 6460	0.737424	0.991081	#N/A	#N/A	#N/A	0.737424	1
i expect that others will do everything they can to help me if i get infected or ill with covid-19 (in the last 7 days)	Fisher's Exact Test for Count Data with simulated p-value (based on 1e+07 replicates)	totally disagree = 357, somewhat disagree = 708, neutral = 3836, somewhat agree = 6096, totally agree = 5535	totally disagree = 681, somewhat disagree = 1421, neutral = 6728, somewhat agree = 10050, totally agree = 9021	1.43e-05	#N/A	#N/A	#N/A	#N/A	1.43e-05	0.0020449
i think that the money for financial support should be spend to improve healthcare	Fisher's Exact Test for Count Data with simulated p-value (based on 1e+07 replicates)	completely disagree = 150, disagree = 1639, neutral = 5081, agree = 4064, completely agree = 1570	completely disagree = 322, disagree = 2744, neutral = 8202, agree = 6819, completely agree = 2741	0.0161758	#N/A	#N/A	#N/A	#N/A	0.0161758	1
i find it important to watch (a recording of) the press conferences about the current corona situation in the netherlands	Fisher's Exact Test for Count Data with simulated p-value (based on 1e+07 replicates)	completely disagree = 353, disagree = 1159, neutral = 2111, agree = 6375, completely agree = 2507	completely disagree = 619, disagree = 1899, neutral = 3458, agree = 10539, completely agree = 4326	0.500279	#N/A	#N/A	#N/A	#N/A	0.500279	1
i find it important that the government listens to all experts/scientists when formulating the corona policy	Fisher's Exact Test for Count Data with simulated p-value (based on 1e+07 replicates)	completely disagree = 51, disagree = 141, neutral = 748, agree = 7518, completely agree = 4052	completely disagree = 112, disagree = 245, neutral = 1260, agree = 12388, completely agree = 6844	0.415828	#N/A	#N/A	#N/A	#N/A	0.415828	1
i find the corona vaccine scary	Fisher's Exact Test for Count Data with simulated p-value (based on 1e+07 replicates)	completely disagree = 5095, disagree = 2729, neutral = 2483, agree = 1305, completely agree = 421	completely disagree = 8354, disagree = 4353, neutral = 4224, agree = 2203, completely agree = 793	0.0695231	#N/A	#N/A	#N/A	#N/A	0.0695231	1
independent of the corona crisis, i enjoy it when people practice social distancing	Fisher's Exact Test for Count Data	no = 3804, yes = 6522	no = 6349, yes = 10772	0.689141	0.989579	#N/A	#N/A	#N/A	0.689141	1
i find it justified that the capacity for regular healthcare is reduced in favor of the treatment of corona patients	Fisher's Exact Test for Count Data with simulated p-value (based on 1e+07 replicates)	completely disagree = 754, disagree = 4122, neutral = 4386, agree = 2989, completely agree = 249	completely disagree = 1339, disagree = 6867, neutral = 7235, agree = 4956, completely agree = 443	0.566631	#N/A	#N/A	#N/A	#N/A	0.566631	1
i feel excluded by society (in the last 7 days)	Fisher's Exact Test for Count Data with simulated p-value (based on 1e+07 replicates)	totally disagree = 9796, somewhat disagree = 2155, neutral = 2561, somewhat agree = 882, totally agree = 204	totally disagree = 16426, somewhat disagree = 3594, neutral = 4302, somewhat agree = 1526, totally agree = 357	0.941138	#N/A	#N/A	#N/A	#N/A	0.941138	1
i do not feel obliged to comply with the government's corona measures (in the last 7 days)	Fisher's Exact Test for Count Data with simulated p-value (based on 1e+07 replicates)	totally disagree = 10137, somewhat disagree = 2523, neutral = 767, somewhat agree = 937, totally agree = 1235	totally disagree = 16964, somewhat disagree = 4163, neutral = 1397, somewhat agree = 1634, totally agree = 2055	0.314799	#N/A	#N/A	#N/A	#N/A	0.314799	1
i feel connected to all dutch people (in the last 7 days)	Fisher's Exact Test for Count Data with simulated p-value (based on 1e+07 replicates)	totally disagree = 494, somewhat disagree = 795, neutral = 3576, somewhat agree = 7186, totally agree = 4588	totally disagree = 943, somewhat disagree = 1426, neutral = 6266, somewhat agree = 12005, totally agree = 7413	0.0031882	#N/A	#N/A	#N/A	#N/A	0.0031882	0.455913
i felt fine / to what extent have you experienced following in the last 7 days:	Welch Two Sample t-test	#N/A	#N/A	#N/A	#N/A	5.19495	5.13767	0.00131609	0.00131609	0.188201
i felt tired / to what extent have you experienced following in the last 7 days:	Welch Two Sample t-test	#N/A	#N/A	#N/A	#N/A	2.59773	2.65034	0.00279954	0.00279954	0.400335
i was easily tired / to what extent have you experienced following in the last 7 days:	Welch Two Sample t-test	#N/A	#N/A	#N/A	#N/A	2.38418	2.42466	0.019003	0.019003	1
i do not kiss anyone on the cheek, except members of my own household / i take these extra measures for myself:	Fisher's Exact Test for Count Data	no = 3067, yes = 5825	no = 4630, yes = 9831	9.65587e-05	1.11797	#N/A	#N/A	#N/A	9.65587e-05	0.0138079
i would mind it if i became infected with covid-19	Fisher's Exact Test for Count Data with simulated p-value (based on 1e+07 replicates)	not at all = 98, not = 499, neutral = 2244, a lot = 5538, very much = 3481	not at all = 175, not = 702, neutral = 3680, a lot = 9184, very much = 5931	0.0411053	#N/A	#N/A	#N/A	#N/A	0.0411053	1
in the last 7 days, how many minutes of moderately-intense or intense activity did you do (e.g. walking, biking or running)?	Fisher's Exact Test for Count Data with simulated p-value (based on 1e+07 replicates)	less than 50 minutes = 3036, 50 to 100 minutes = 4339, 100 to 150 minutes = 3255, 150 to 180 minutes = 4989, more than 180 minutes = 973	less than 50 minutes = 5351, 50 to 100 minutes = 7303, 100 to 150 minutes = 5386, 150 to 180 minutes = 8306, more than 180 minutes = 1653	0.280065	#N/A	#N/A	#N/A	#N/A	0.280065	1
in the past 7 days, how much time did you spend sitting on average per weekend day (sat, sun)?	Fisher's Exact Test for Count Data with simulated p-value (based on 1e+07 replicates)	1 hour = 34, 2 hours = 68, 3 hours = 444, 4 hours = 1228, 5 hours = 2384, 6 hours = 2469, 7 hours = 2513, 8 hours = 1254, 9 hours = 1560, 10 hours = 491, 11 hours = 856, 12 hours = 154, more than 12 hours = 265	1 hour = 68, 2 hours = 115, 3 hours = 817, 4 hours = 2221, 5 hours = 4024, 6 hours = 4017, 7 hours = 4042, 8 hours = 2050, 9 hours = 2657, 10 hours = 810, 11 hours = 1406, 12 hours = 255, more than 12 hours = 514	0.163389	#N/A	#N/A	#N/A	#N/A	0.163389	1
in the past 7 days, how much time did you spend sitting, on average, per working day (monday to friday)?	Fisher's Exact Test for Count Data with simulated p-value (based on 1e+07 replicates)	1 hour = 70, 2 hours = 151, 3 hours = 552, 4 hours = 1220, 5 hours = 1979, 6 hours = 2014, 7 hours = 2046, 8 hours = 1178, 9 hours = 1618, 10 hours = 676, 11 hours = 1209, 12 hours = 361, more than 12 hours = 469	1 hour = 162, 2 hours = 243, 3 hours = 868, 4 hours = 2102, 5 hours = 3177, 6 hours = 3212, 7 hours = 3373, 8 hours = 1897, 9 hours = 2733, 10 hours = 1190, 11 hours = 2158, 12 hours = 618, more than 12 hours = 857	0.0587731	#N/A	#N/A	#N/A	#N/A	0.0587731	1
to what extent do you think that the corona vaccine will have serious side effects?	Fisher's Exact Test for Count Data with simulated p-value (based on 1e+07 replicates)	very rarely (less than 0.01%) = 2718, rarely (0.01-0.1%) = 5000, sometimes (0.1-1%) = 3728, often (1-10%) = 771, very often (more than 10%) = 257	very rarely (less than 0.01%) = 4496, rarely (0.01-0.1%) = 8126, sometimes (0.1-1%) = 6259, often (1-10%) = 1362, very often (more than 10%) = 475	0.237543	#N/A	#N/A	#N/A	#N/A	0.237543	1
to what extent do you think that vaccines in general have serious side effects?	Fisher's Exact Test for Count Data with simulated p-value (based on 1e+07 replicates)	very rarely (less than 0.01%) = 2793, rarely (0.01-0.1%) = 4846, sometimes (0.1-1%) = 4056, often (1-10%) = 611, very often (more than 10%) = 177	very rarely (less than 0.01%) = 4796, rarely (0.01-0.1%) = 7832, sometimes (0.1-1%) = 6651, often (1-10%) = 1093, very often (more than 10%) = 353	0.0296921	#N/A	#N/A	#N/A	#N/A	0.0296921	1
part of your body feeling limp or heavy / to what extent have you had the following symptoms in the last 7 days:	Fisher's Exact Test for Count Data with simulated p-value (based on 1e+07 replicates)	not at all = 13546, a little bit = 2427, somewhat = 444, quite a lot = 153, very much = 63	not at all = 22681, a little bit = 4174, somewhat = 790, quite a lot = 301, very much = 98	0.342025	#N/A	#N/A	#N/A	#N/A	0.342025	1
feeling suddenly warm, then suddenly cold again / to what extent have you had the following symptoms in the last 7 days:	Fisher's Exact Test for Count Data with simulated p-value (based on 1e+07 replicates)	not at all = 13167, a little bit = 2703, somewhat = 503, quite a lot = 217, very much = 43	not at all = 21919, a little bit = 4723, somewhat = 928, quite a lot = 344, very much = 133	0.0006059	#N/A	#N/A	#N/A	#N/A	0.0006059	0.0866437
young people can do what they want, as long as they keep enough distance	Fisher's Exact Test for Count Data with simulated p-value (based on 1e+07 replicates)	completely disagree = 1654, disagree = 2356, somewhat disagree = 1050, neutral = 1128, somewhat agree = 2285, agree = 2879, completely agree = 1020	completely disagree = 2820, disagree = 4076, somewhat disagree = 1734, neutral = 1921, somewhat agree = 3739, agree = 4702, completely agree = 1744	0.623225	#N/A	#N/A	#N/A	#N/A	0.623225	1
sore throat / to what extent have you had the following symptoms in the last 7 days:	Fisher's Exact Test for Count Data with simulated p-value (based on 1e+07 replicates)	not at all = 12197, a little bit = 3835, somewhat = 417, quite a lot = 148, very much = 39	not at all = 20582, a little bit = 6337, somewhat = 780, quite a lot = 267, very much = 90	0.134638	#N/A	#N/A	#N/A	#N/A	0.134638	1
was it difficult to concentrate or make decisions almost every day? (in the last 7 days)	Fisher's Exact Test for Count Data	no = 15451, yes = 1127	no = 25959, yes = 1986	0.218689	1.04888	#N/A	#N/A	#N/A	0.218689	1
shortness of breath / to what extent have you had the following symptoms in the last 7 days:	Fisher's Exact Test for Count Data with simulated p-value (based on 1e+07 replicates)	not at all = 13932, a little bit = 2228, somewhat = 335, quite a lot = 111, very much = 29	not at all = 23329, a little bit = 3925, somewhat = 530, quite a lot = 211, very much = 63	0.180539	#N/A	#N/A	#N/A	#N/A	0.180539	1
i felt physically exhausted / to what extent have you experienced following in the last 7 days:	Welch Two Sample t-test	#N/A	#N/A	#N/A	#N/A	2.01163	2.04061	0.062569	0.062569	1
no visits with anyone in a high risk group (70 years and older and/or health issues) / i comply with the following measures:	Fisher's Exact Test for Count Data	no = 5085, yes = 5430	no = 8266, yes = 9091	0.235083	1.02994	#N/A	#N/A	#N/A	0.235083	1
nausea or upset stomach / to what extent have you had the following symptoms in the last 7 days:	Fisher's Exact Test for Count Data with simulated p-value (based on 1e+07 replicates)	not at all = 13706, a little bit = 2449, somewhat = 318, quite a lot = 126, very much = 38	not at all = 23061, a little bit = 4135, somewhat = 585, quite a lot = 212, very much = 63	0.806862	#N/A	#N/A	#N/A	#N/A	0.806862	1
difficulty breathing / to what extent have you had the following symptoms in the last 7 days:	Fisher's Exact Test for Count Data with simulated p-value (based on 1e+07 replicates)	not at all = 14827, a little bit = 1508, somewhat = 225, quite a lot = 65, very much = 12	not at all = 24877, a little bit = 2703, somewhat = 298, quite a lot = 137, very much = 35	0.002712	#N/A	#N/A	#N/A	#N/A	0.002712	0.387816
after a high-risk event i do not visit any vulnerable people for the next 10 days	Fisher's Exact Test for Count Data with simulated p-value (based on 1e+07 replicates)	completely disagree = 328, disagree = 454, somewhat disagree = 273, neutral = 1704, somewhat agree = 983, agree = 3885, completely agree = 4731	completely disagree = 542, disagree = 712, somewhat disagree = 461, neutral = 2869, somewhat agree = 1501, agree = 6574, completely agree = 8068	0.271895	#N/A	#N/A	#N/A	#N/A	0.271895	1
nervous / to what extent have you felt this way in the past 14 days?	Fisher's Exact Test for Count Data with simulated p-value (based on 1e+07 replicates)	barely or not at all = 8207, somewhat = 4234, moderately = 894, quite strongly = 376, to a very high extent = 43	barely or not at all = 13510, somewhat = 7144, moderately = 1583, quite strongly = 630, to a very high extent = 128	0.0051392	#N/A	#N/A	#N/A	#N/A	0.0051392	0.734906
sneezing / to what extent have you had the following symptoms in the last 7 days:	Fisher's Exact Test for Count Data with simulated p-value (based on 1e+07 replicates)	not at all = 8914, a little bit = 7776, somewhat = 684, quite a lot = 165, very much = 36	not at all = 14895, a little bit = 13100, somewhat = 1257, quite a lot = 290, very much = 50	0.31711	#N/A	#N/A	#N/A	#N/A	0.31711	1
pain in the upper back / to what extent have you had the following symptoms in the last 14 days:	Fisher's Exact Test for Count Data with simulated p-value (based on 1e+07 replicates)	not at all = 12153, a little bit = 1231, somewhat = 242, quite a lot = 86, very much = 29	not at all = 20230, a little bit = 2071, somewhat = 450, quite a lot = 179, very much = 50	0.313398	#N/A	#N/A	#N/A	#N/A	0.313398	1
heart or chest pain / to what extent have you had the following symptoms in the last 7 days:	Fisher's Exact Test for Count Data with simulated p-value (based on 1e+07 replicates)	not at all = 14548, a little bit = 1819, somewhat = 190, quite a lot = 69, very much = 11	not at all = 24571, a little bit = 3006, somewhat = 309, quite a lot = 142, very much = 22	0.61658	#N/A	#N/A	#N/A	#N/A	0.61658	1
pain in the neck, sholder(s) or arm(s) / to what extent have you had the following symptoms in the last 14 days:	Fisher's Exact Test for Count Data with simulated p-value (based on 1e+07 replicates)	not at all = 9496, a little bit = 3110, somewhat = 778, quite a lot = 282, very much = 76	not at all = 15800, a little bit = 5274, somewhat = 1285, quite a lot = 462, very much = 156	0.58801	#N/A	#N/A	#N/A	#N/A	0.58801	1
lower back pain / to what extent have you had the following symptoms in the last 7 days:	Fisher's Exact Test for Count Data with simulated p-value (based on 1e+07 replicates)	not at all = 10001, a little bit = 4920, somewhat = 1085, quite a lot = 517, very much = 115	not at all = 16607, a little bit = 8420, somewhat = 1883, quite a lot = 925, very much = 222	0.2637	#N/A	#N/A	#N/A	#N/A	0.2637	1
muscle pain/aches / to what extent have you had the following symptoms in the last 7 days:	Fisher's Exact Test for Count Data with simulated p-value (based on 1e+07 replicates)	not at all = 9581, a little bit = 5371, somewhat = 1132, quite a lot = 425, very much = 126	not at all = 16171, a little bit = 8986, somewhat = 1875, quite a lot = 768, very much = 250	0.412273	#N/A	#N/A	#N/A	#N/A	0.412273	1
did you speak or move more slowly than normal? or did you feel restless, jittery and could barely sit still? nearly every day? (in the last 7 days)	Fisher's Exact Test for Count Data	no = 15849, yes = 776	no = 26652, yes = 1386	0.193682	1.06213	#N/A	#N/A	#N/A	0.193682	1
since the beginning of the covid-19 crisis, i see others in my area, such as people in the neighborhood or in shops, as a threat to my well-being	Fisher's Exact Test for Count Data with simulated p-value (based on 1e+07 replicates)	totally disagree = 2849, somewhat disagree = 3018, neutral = 2741, somewhat agree = 6261, totally agree = 1712	totally disagree = 4749, somewhat disagree = 4936, neutral = 4699, somewhat agree = 10567, totally agree = 3018	0.329312	#N/A	#N/A	#N/A	#N/A	0.329312	1
were visited at home / how well could you comply with the 1.5 meter rule when you	Fisher's Exact Test for Count Data with simulated p-value (based on 1e+07 replicates)	very difficult = 396, difficult = 2227, neutral = 2550, easy = 5102, very easy = 875	very difficult = 642, difficult = 3537, neutral = 4122, easy = 8513, very easy = 1587	0.0843686	#N/A	#N/A	#N/A	#N/A	0.0843686	1
you were particularly irritable? / in the last 7 days did it often happen that	Fisher's Exact Test for Count Data	no = 14656, yes = 1802	no = 24552, yes = 3236	0.0257868	1.07198	#N/A	#N/A	#N/A	0.0257868	1
you felt tense? / in the last 7 days did it often happen that	Fisher's Exact Test for Count Data	no = 13367, yes = 3193	no = 22193, yes = 5754	0.000874792	1.08542	#N/A	#N/A	#N/A	0.000874792	0.125095
you felt restless, jittery or nervous? / in the last 7 days did it often happen that	Fisher's Exact Test for Count Data	no = 14431, yes = 2185	no = 24160, yes = 3866	0.055311	1.05685	#N/A	#N/A	#N/A	0.055311	1
did you celebrate christmas in church in recent years?	Fisher's Exact Test for Count Data	no = 7789, sometimes = 755	no = 13828, sometimes = 1212	0.0395795	0.904234	#N/A	#N/A	#N/A	0.0395795	1
hostile / to what extent have you felt this way in the past 14 days?	Fisher's Exact Test for Count Data with simulated p-value (based on 1e+07 replicates)	barely or not at all = 10893, somewhat = 2268, moderately = 425, quite strongly = 152, to a very high extent = 18	barely or not at all = 17959, somewhat = 4007, moderately = 729, quite strongly = 277, to a very high extent = 26	0.140779	#N/A	#N/A	#N/A	#N/A	0.140779	1
did you feel tired or without energy almost every day? (in the last 14 days)	Fisher's Exact Test for Count Data	no = 11033, yes = 838	no = 18197, yes = 1500	0.0688856	1.08529	#N/A	#N/A	#N/A	0.0688856	1
did you feel worthless or guilty almost every day? (in the last 7 days)	Fisher's Exact Test for Count Data	no = 16160, yes = 451	no = 27139, yes = 875	0.0142242	1.15529	#N/A	#N/A	#N/A	0.0142242	1
before the corona crisis, how many minutes of (moderately) intense activity did you do each week (e.g. walking, biking or running)?	Fisher's Exact Test for Count Data with simulated p-value (based on 1e+07 replicates)	less than 50 minutes = 1708, 50 to 100 minutes = 4077, 100 to 150 minutes = 3886, 150 to 180 minutes = 5858, more than 180 minutes = 1061	less than 50 minutes = 3101, 50 to 100 minutes = 6846, 100 to 150 minutes = 6372, 150 to 180 minutes = 9872, more than 180 minutes = 1792	0.0925228	#N/A	#N/A	#N/A	#N/A	0.0925228	1
did your appetite change noticeably, or did your weight increase or decrease without this being intended? (in the last 7 days)	Fisher's Exact Test for Count Data	no = 15471, yes = 1168	no = 25905, yes = 2153	0.0111696	1.10089	#N/A	#N/A	#N/A	0.0111696	1
how would you rate your health, generally speaking?	Fisher's Exact Test for Count Data with simulated p-value (based on 1e+07 replicates)	poor = 48, mediocre = 975, good = 8379, very good = 5367, excellent = 1816	poor = 98, mediocre = 1804, good = 14368, very good = 8672, excellent = 3056	0.0068428	#N/A	#N/A	#N/A	#N/A	0.0068428	0.97852
what score would give your fitness (from 1 to 10):	Welch Two Sample t-test	#N/A	#N/A	#N/A	#N/A	8.82063	8.77794	0.0443652	0.0443652	1
does at least one of your household members work outside the house?	Fisher's Exact Test for Count Data	no = 7094, yes = 6547	no = 11771, yes = 11061	0.410549	1.0182	#N/A	#N/A	#N/A	0.410549	1
a feeling of heaviness in your arms or legs / to what extent have you had the following symptoms in the last 7 days:	Fisher's Exact Test for Count Data with simulated p-value (based on 1e+07 replicates)	not at all = 13849, a little bit = 2233, somewhat = 384, quite a lot = 124, very much = 45	not at all = 23263, a little bit = 3753, somewhat = 706, quite a lot = 263, very much = 72	0.160277	#N/A	#N/A	#N/A	#N/A	0.160277	1
