# Supplementary material for: Increased genetic contribution to wellbeing during the COVID-19 pandemic
Source: PLoS Genet. 2022 May 19;18(5):e1010135. doi: 10.1371/journal.pgen.1010135 (PMC9119461; doi:10.1371/journal.pgen.1010135)
Supplement: S13 Table — The estimated narrow-sense heritability (expressed as h2), and variance explained by shared environment. Shared environment was determined by assessing whether individuals lived in the same household. (XLSX) [file pgen.1010135.s013.xlsx]

## Sheet: S13_Table
S13 Table: Heritability estimates and estimates of explained variance due to shared environment
The estimated narrow-sense heritability (expressed as h2), and variance explained by shared environment. Shared environment was determined by assessing whether individuals lived in the same household.
Question label	Full question	Questionnaire	Heritability estimate (h2)	Standard error of heritability estimate	P-value of heritability estimate	Variance explained by shared environment (c2)	Standard error of variance explained by shared environment	P-value of variance explained by shared environment
Concerned about the COVID-19 pandemic	how much have you been concerned about the corona crisis in the past 7 days?	1	0.11167	0.0772395	0.0193317	0.140534	0.0558709	3.2844e-05
Concerned about the COVID-19 pandemic	how much have you been concerned about the corona crisis in the past 7 days?	2	0.115433	0.0688732	0.012123	0.175844	0.0511097	6.87304e-09
Concerned about the COVID-19 pandemic	how much have you been concerned about the corona crisis in the past 7 days?	3	0.0466947	0.0560739	0.173863	0.195087	0.0548182	1.56661e-10
Concerned about the COVID-19 pandemic	how much have you been concerned about the corona crisis in the past 7 days?	4	0.16371	0.0694293	0.000401176	0.203243	0.049329	1.3189e-11
Concerned about the COVID-19 pandemic	how much have you been concerned about the corona crisis in the past 7 days?	5	0.0853392	0.0604299	0.0384263	0.198033	0.0518983	1.35417e-11
Concerned about the COVID-19 pandemic	how much have you been concerned about the corona crisis in the past 7 days?	6	0.114012	0.0639486	0.00820474	0.167546	0.0472814	7.86324e-09
Concerned about the COVID-19 pandemic	how much have you been concerned about the corona crisis in the past 7 days?	7	0.126538	0.0673411	0.00591133	0.18782	0.0502136	1.09164e-09
Concerned about the COVID-19 pandemic	how much have you been concerned about the corona crisis in the past 7 days?	8	0.0651321	0.0598033	0.0961189	0.207606	0.0539952	2.06176e-11
Concerned about the COVID-19 pandemic	how much have you been concerned about the corona crisis in the past 7 days?	9	0.118593	0.0715248	0.0155131	0.177435	0.0514987	3.89416e-08
Concerned about the COVID-19 pandemic	how much have you been concerned about the corona crisis in the past 7 days?	11	0.0544079	0.0617506	0.156715	0.205211	0.0571177	1.55883e-10
Concerned about the COVID-19 pandemic	how much have you been concerned about the corona crisis in the past 7 days?	12	0.229612	0.0804197	1.51493e-06	0.198177	0.0506171	1.18845e-10
Concerned about the COVID-19 pandemic	how much have you been concerned about the corona crisis in the past 7 days?	13	0.212461	0.0764104	7.80975e-06	0.19074	0.0490136	1.87923e-09
Concerned about the COVID-19 pandemic	how much have you been concerned about the corona crisis in the past 7 days?	14	0.201932	0.0831275	6.03389e-05	0.181846	0.0536779	2.16027e-08
Concerned about the COVID-19 pandemic	how much have you been concerned about the corona crisis in the past 7 days?	15	0.169958	0.0759684	0.000453156	0.205479	0.0549896	2.45314e-10
Concerned about the COVID-19 pandemic	how much have you been concerned about the corona crisis in the past 7 days?	16	0.0962102	0.0760859	0.0489125	0.194609	0.063908	7.53454e-08
Concerned about the COVID-19 pandemic	how much have you been concerned about the corona crisis in the past 7 days?	17	0.10202	0.0717503	0.0300866	0.209737	0.0616295	1.6672e-10
Concerned about the COVID-19 pandemic	how much have you been concerned about the corona crisis in the past 7 days?	18	0.153941	0.095243	0.00929209	0.186355	0.0653699	2.10924e-07
Concerned about the COVID-19 pandemic	how much have you been concerned about the corona crisis in the past 7 days?	19	0.139298	0.0697633	0.00183498	0.215529	0.0555858	1.12171e-12
Quality of life	how would you rate your quality of life over the last 7 days?	2	0.0567648	0.0481634	0.100898	0.231209	0.036366	6.18394e-14
Quality of life	how would you rate your quality of life over the last 7 days?	3	0.0845604	0.0481072	0.0281206	0.194352	0.0347378	2.2145e-10
Quality of life	how would you rate your quality of life over the last 7 days?	4	0.0250953	0.0451716	0.286613	0.224858	0.0344195	7.93809e-15
Quality of life	how would you rate your quality of life over the last 7 days?	5	0.113102	0.0489725	0.00466099	0.171493	0.0326927	2.35229e-09
Quality of life	how would you rate your quality of life over the last 7 days?	6	0.0699689	0.0490949	0.0658514	0.200791	0.0344144	1.99228e-11
Quality of life	how would you rate your quality of life over the last 7 days?	7	0.156162	0.0534008	0.000626513	0.211527	0.0344596	2.31369e-11
Quality of life	how would you rate your quality of life over the last 7 days?	8	0.0775585	0.0513665	0.052239	0.18525	0.0356776	1.23701e-08
Quality of life	how would you rate your quality of life over the last 7 days?	9	0.055623	0.0538509	0.145189	0.175917	0.0372467	1.32241e-07
Quality of life	how would you rate your quality of life over the last 7 days?	10	0.125758	0.0588534	0.0119407	0.25027	0.0366697	2.09832e-13
Quality of life	how would you rate your quality of life over the last 7 days?	11	0.13465	0.0547365	0.00277441	0.232983	0.0371842	1.78263e-11
Quality of life	how would you rate your quality of life over the last 7 days?	12	0.0396318	0.048939	0.200907	0.274895	0.0362687	0
Quality of life	how would you rate your quality of life over the last 7 days?	13	0.0955499	0.0516624	0.0237121	0.223967	0.0356826	4.39404e-12
Quality of life	how would you rate your quality of life over the last 7 days?	14	0.133778	0.0541241	0.00255195	0.1823	0.0353103	6.35747e-09
Quality of life	how would you rate your quality of life over the last 7 days?	15	0.0909315	0.052252	0.0286951	0.229436	0.0377862	2.06659e-11
Quality of life	how would you rate your quality of life over the last 7 days?	16	0.123894	0.0642067	0.0182095	0.270922	0.0418395	1.39722e-13
Quality of life	how would you rate your quality of life over the last 7 days?	17	0.0685684	0.0559482	0.0932937	0.219685	0.0407866	2.15948e-10
Quality of life	how would you rate your quality of life over the last 7 days?	18	0.0702519	0.0640464	0.117866	0.259897	0.0442735	3.33927e-12
Quality of life	how would you rate your quality of life over the last 7 days?	19	0.0873734	0.0525508	0.031421	0.206752	0.037827	5.49142e-11
Felt good	i felt good / to what extent have you experienced following in the last 7 days:	1	0.0972706	0.0629489	0.0260318	0.12527	0.0429975	4.20275e-05
Felt good	i felt good / to what extent have you experienced following in the last 7 days:	2	0.0241622	0.0488151	0.302322	0.11946	0.0392493	3.08497e-05
Felt good	i felt good / to what extent have you experienced following in the last 7 days:	3	0.143095	0.0574334	0.000447739	0.0947734	0.0346597	0.000473239
Felt good	i felt good / to what extent have you experienced following in the last 7 days:	4	0.0207512	0.0448764	0.312192	0.120453	0.037341	1.36872e-05
Felt good	i felt good / to what extent have you experienced following in the last 7 days:	5	0.092013	0.0531737	0.0177467	0.10134	0.034686	0.00012614
Felt good	i felt good / to what extent have you experienced following in the last 7 days:	6	0.0424225	0.0495396	0.174292	0.114935	0.0365493	1.88331e-05
Felt good	i felt good / to what extent have you experienced following in the last 7 days:	7	0.104557	0.0565376	0.0104431	0.0547402	0.0338084	0.0364023
Felt good	i felt good / to what extent have you experienced following in the last 7 days:	8	0.0472419	0.0538979	0.171514	0.0945401	0.0386194	0.00231385
Felt good	i felt good / to what extent have you experienced following in the last 7 days:	9	0.121195	0.0621787	0.00891712	0.137216	0.0399579	6.96264e-06
Felt good	i felt good / to what extent have you experienced following in the last 7 days:	11	0.112335	0.0623157	0.014096	0.114919	0.0401116	0.000255906
Felt good	i felt good / to what extent have you experienced following in the last 7 days:	12	0.0908378	0.0574039	0.0310312	0.0910538	0.0374031	0.00209503
Felt good	i felt good / to what extent have you experienced following in the last 7 days:	13	0.191326	0.0629368	3.12659e-05	0.182381	0.039826	2.50325e-09
Felt good	i felt good / to what extent have you experienced following in the last 7 days:	14	0.101288	0.0598712	0.0227001	0.0952614	0.0367286	0.000901543
Felt good	i felt good / to what extent have you experienced following in the last 7 days:	15	0.0786448	0.0561481	0.0518757	0.0997271	0.0372318	0.000526673
Felt good	i felt good / to what extent have you experienced following in the last 7 days:	16	0.184056	0.0764679	0.00084916	0.114213	0.04226	0.000621642
Felt good	i felt good / to what extent have you experienced following in the last 7 days:	17	0.184035	0.07035	0.000288465	0.108119	0.0385691	0.00036997
Felt good	i felt good / to what extent have you experienced following in the last 7 days:	18	0.224763	0.0856142	0.000347627	0.128567	0.0436482	0.00018711
Felt good	i felt good / to what extent have you experienced following in the last 7 days:	19	0.156055	0.0630448	0.000946109	0.151891	0.0394846	6.46103e-07
Felt tired	i felt tired / to what extent have you experienced following in the last 7 days:	1	0.0947307	0.0605094	0.0305476	0.125639	0.041155	7.86775e-05
Felt tired	i felt tired / to what extent have you experienced following in the last 7 days:	2	0.0551287	0.0496609	0.109429	0.168452	0.0406398	5.66401e-07
Felt tired	i felt tired / to what extent have you experienced following in the last 7 days:	3	0.115344	0.0510658	0.00299492	0.137214	0.0375115	3.24189e-05
Felt tired	i felt tired / to what extent have you experienced following in the last 7 days:	4	0.0922018	0.0495236	0.0162827	0.179436	0.03789	1.97255e-08
Felt tired	i felt tired / to what extent have you experienced following in the last 7 days:	5	0.0632751	0.0485198	0.0725687	0.0426039	0.0322925	0.0941087
Felt tired	i felt tired / to what extent have you experienced following in the last 7 days:	6	0.149424	0.0566772	0.000763086	0.0795842	0.0346432	0.0103632
Felt tired	i felt tired / to what extent have you experienced following in the last 7 days:	7	0.128842	0.0559694	0.00289583	0.0971867	0.0366595	0.00286126
Felt tired	i felt tired / to what extent have you experienced following in the last 7 days:	8	0.0791682	0.0547448	0.0532554	0.113211	0.0381394	0.000670695
Felt tired	i felt tired / to what extent have you experienced following in the last 7 days:	9	0.102087	0.0556215	0.0144693	0.171948	0.0413961	1.20916e-06
Felt tired	i felt tired / to what extent have you experienced following in the last 7 days:	11	0.0681263	0.0571423	0.0986456	0.133502	0.0415293	0.000179734
Felt tired	i felt tired / to what extent have you experienced following in the last 7 days:	12	0.0846787	0.0547564	0.0412881	0.128455	0.039196	0.000118864
Felt tired	i felt tired / to what extent have you experienced following in the last 7 days:	13	0.186066	0.0632869	0.000136607	0.136319	0.0388819	5.92145e-05
Felt tired	i felt tired / to what extent have you experienced following in the last 7 days:	14	0.215234	0.0639263	8.60551e-06	0.144935	0.0379113	1.13087e-05
Felt tired	i felt tired / to what extent have you experienced following in the last 7 days:	15	0.111923	0.0589282	0.013788	0.114974	0.0390083	0.000547017
Felt tired	i felt tired / to what extent have you experienced following in the last 7 days:	16	0.126271	0.0689557	0.0158976	0.150651	0.0459638	0.000154774
Felt tired	i felt tired / to what extent have you experienced following in the last 7 days:	17	0.243043	0.0678919	1.4804e-06	0.17403	0.0407114	1.14006e-06
Felt tired	i felt tired / to what extent have you experienced following in the last 7 days:	18	0.131803	0.0734318	0.0190782	0.189172	0.0484178	5.9002e-06
Felt tired	i felt tired / to what extent have you experienced following in the last 7 days:	19	0.199222	0.064293	4.38265e-05	0.120051	0.0378336	0.000339146
Was easily tired	i was easily tired / to what extent have you experienced following in the last 7 days:	1	0.0679265	0.0586672	0.0950614	0.134846	0.0425495	3.0521e-05
Was easily tired	i was easily tired / to what extent have you experienced following in the last 7 days:	2	0.0455911	0.0492058	0.158558	0.176051	0.0406845	1.26451e-07
Was easily tired	i was easily tired / to what extent have you experienced following in the last 7 days:	3	0.0897453	0.0495024	0.0173944	0.1633	0.0390903	1.50654e-06
Was easily tired	i was easily tired / to what extent have you experienced following in the last 7 days:	4	0.0847401	0.0497881	0.027906	0.149146	0.0367926	2.00024e-06
Was easily tired	i was easily tired / to what extent have you experienced following in the last 7 days:	5	0.072269	0.0494035	0.0514603	0.0961029	0.0350665	0.00180494
Was easily tired	i was easily tired / to what extent have you experienced following in the last 7 days:	6	0.118752	0.0551732	0.00642517	0.0569674	0.0333335	0.0438162
Was easily tired	i was easily tired / to what extent have you experienced following in the last 7 days:	7	0.145406	0.0564665	0.00088601	0.120298	0.0368524	0.000220814
Was easily tired	i was easily tired / to what extent have you experienced following in the last 7 days:	8	0.097374	0.0566408	0.0259471	0.0915757	0.0368221	0.00464357
Was easily tired	i was easily tired / to what extent have you experienced following in the last 7 days:	9	0.0937539	0.0560762	0.0266596	0.178738	0.042182	7.03011e-07
Was easily tired	i was easily tired / to what extent have you experienced following in the last 7 days:	11	0.0339865	0.0540727	0.261487	0.160015	0.0433105	1.81498e-05
Was easily tired	i was easily tired / to what extent have you experienced following in the last 7 days:	12	0.0849634	0.05566	0.0451184	0.117821	0.0388514	0.000359136
Was easily tired	i was easily tired / to what extent have you experienced following in the last 7 days:	13	0.216168	0.064181	7.9634e-06	0.132462	0.0379374	6.40265e-05
Was easily tired	i was easily tired / to what extent have you experienced following in the last 7 days:	14	0.192778	0.0636007	6.70118e-05	0.129875	0.0377443	6.62341e-05
Was easily tired	i was easily tired / to what extent have you experienced following in the last 7 days:	15	0.148624	0.0616012	0.00188059	0.124199	0.0389632	0.000231523
Was easily tired	i was easily tired / to what extent have you experienced following in the last 7 days:	16	0.131986	0.0708572	0.014125	0.109443	0.0438102	0.0036927
Was easily tired	i was easily tired / to what extent have you experienced following in the last 7 days:	17	0.183381	0.0666323	0.000294866	0.16275	0.0412567	2.9434e-06
Was easily tired	i was easily tired / to what extent have you experienced following in the last 7 days:	18	0.0667801	0.0684816	0.147621	0.179738	0.0498511	1.57651e-05
Was easily tired	i was easily tired / to what extent have you experienced following in the last 7 days:	19	0.175836	0.0648433	0.000534585	0.117071	0.0380546	0.000414612
Felt physically exhausted	i felt physically exhausted / to what extent have you experienced following in the last 7 days:	1	0.0123351	0.0523933	0.404691	0.117421	0.0399195	0.0001616
Felt physically exhausted	i felt physically exhausted / to what extent have you experienced following in the last 7 days:	2	2.5455e-07	0.0473882	0.498006	0.133465	0.0383815	4.71268e-05
Felt physically exhausted	i felt physically exhausted / to what extent have you experienced following in the last 7 days:	3	0.058078	0.0474792	0.0886751	0.0806081	0.034312	0.00689688
Felt physically exhausted	i felt physically exhausted / to what extent have you experienced following in the last 7 days:	4	0.0475005	0.0468224	0.140449	0.118875	0.0352583	0.000124342
Felt physically exhausted	i felt physically exhausted / to what extent have you experienced following in the last 7 days:	5	0.0343102	0.0472677	0.229266	0.076662	0.0330014	0.00670731
Felt physically exhausted	i felt physically exhausted / to what extent have you experienced following in the last 7 days:	6	0.1395	0.0564729	0.00247504	0.0586452	0.0343961	0.0535857
Felt physically exhausted	i felt physically exhausted / to what extent have you experienced following in the last 7 days:	7	0.133565	0.0548212	0.00194382	0.0711178	0.0352835	0.0240398
Felt physically exhausted	i felt physically exhausted / to what extent have you experienced following in the last 7 days:	8	0.0986727	0.0555524	0.0248647	0.163834	0.0388119	2.51663e-06
Felt physically exhausted	i felt physically exhausted / to what extent have you experienced following in the last 7 days:	9	0.0885753	0.0551059	0.0358301	0.190561	0.0431459	4.43017e-06
Felt physically exhausted	i felt physically exhausted / to what extent have you experienced following in the last 7 days:	11	0.158501	0.0624065	0.000998959	0.0486607	0.0360246	0.0897526
Felt physically exhausted	i felt physically exhausted / to what extent have you experienced following in the last 7 days:	12	0.0497562	0.0521814	0.160682	0.166784	0.0402245	1.13134e-06
Felt physically exhausted	i felt physically exhausted / to what extent have you experienced following in the last 7 days:	13	0.158946	0.0607546	0.000762947	0.0899222	0.037423	0.00699296
Felt physically exhausted	i felt physically exhausted / to what extent have you experienced following in the last 7 days:	14	0.052812	0.0516879	0.132661	0.154971	0.0403159	6.85665e-06
Felt physically exhausted	i felt physically exhausted / to what extent have you experienced following in the last 7 days:	15	0.168823	0.0597744	0.00040296	0.117856	0.0387248	0.00141029
Felt physically exhausted	i felt physically exhausted / to what extent have you experienced following in the last 7 days:	16	0.146527	0.0691812	0.00532191	0.0844295	0.0428691	0.0262507
Felt physically exhausted	i felt physically exhausted / to what extent have you experienced following in the last 7 days:	17	0.118093	0.059983	0.0105198	0.145374	0.0400761	1.98704e-05
Felt physically exhausted	i felt physically exhausted / to what extent have you experienced following in the last 7 days:	18	0.107533	0.0709549	0.0442983	0.113321	0.0441543	0.00324329
Felt physically exhausted	i felt physically exhausted / to what extent have you experienced following in the last 7 days:	19	0.0900311	0.0545087	0.0306316	0.11535	0.0382308	0.000758576
